# Supplementary material for: Synthesis of α-indolylacrylates as potential anticancer agents using a Brønsted acid ionic liquid catalyst and the butyl acetate solvent
Source: RSC Adv. 2020 Apr 2;10(23):13507–16. doi: 10.1039/d0ra00990c (PMC9051412; doi:10.1039/d0ra00990c)
Supplement: RA-010-D0RA00990C-s002 [file RA-010-D0RA00990C-s002.cif]

# Electronic Supplementary Material (ESI) for RSC Advances.
# This journal is © The Royal Society of Chemistry 2020

####################################################################### 
# 
# This file contains crystal structure data downloaded from the 
# Cambridge Structural Database (CSD) hosted by the Cambridge 
# Crystallographic Data Centre (CCDC).
# 
# Full information about CCDC data access policies and citation 
# guidelines are available at http://www.ccdc.cam.ac.uk/access/V1 
# 
# Audit and citation data items may have been added by the CCDC. 
# Please retain this information to preserve the provenance of 
# this file and to allow appropriate attribution of the data. 
# 
#######################################################################

data_exp_1776
_database_code_depnum_ccdc_archive 'CCDC 1980793'
loop_
_audit_author_name
_audit_author_address
'Ahmed El-Harairy'
;HUST
China
;
_audit_update_record             
;
2020-01-29 deposited with the CCDC.	2020-03-16 downloaded from the CCDC.
;
_audit_creation_date             2019-04-04
_audit_creation_method           
;
Olex2 1.2
(compiled 2018.05.29 svn.r3508 for OlexSys, GUI svn.r5506)
;
_shelx_SHELXL_version_number     2018/3
_chemical_name_common            ?
_chemical_name_systematic        ?
_chemical_formula_moiety         'C28 H30 N2 O4'
_chemical_formula_sum            'C28 H30 N2 O4'
_chemical_formula_weight         458.54
_chemical_absolute_configuration unk
_chemical_melting_point          ?
loop_
_atom_type_symbol
_atom_type_description
_atom_type_scat_dispersion_real
_atom_type_scat_dispersion_imag
_atom_type_scat_source
C C 0.0033 0.0016 'International Tables Vol C Tables 4.2.6.8 and 6.1.1.4'
H H 0.0000 0.0000 'International Tables Vol C Tables 4.2.6.8 and 6.1.1.4'
N N 0.0061 0.0033 'International Tables Vol C Tables 4.2.6.8 and 6.1.1.4'
O O 0.0106 0.0060 'International Tables Vol C Tables 4.2.6.8 and 6.1.1.4'

_shelx_space_group_comment       
;
The symmetry employed for this shelxl refinement is uniquely defined
by the following loop, which should always be used as a source of
symmetry information in preference to the above space-group names.
They are only intended as comments.
;
_space_group_crystal_system      monoclinic
_space_group_IT_number           4
_space_group_name_H-M_alt        'P 1 21 1'
_space_group_name_Hall           'P 2yb'
loop_
_space_group_symop_operation_xyz
'x, y, z'
'-x, y+1/2, -z'

_cell_length_a                   16.179(2)
_cell_length_b                   8.8178(15)
_cell_length_c                   17.233(2)
_cell_angle_alpha                90
_cell_angle_beta                 103.819(13)
_cell_angle_gamma                90
_cell_volume                     2387.3(6)
_cell_formula_units_Z            2
_cell_measurement_reflns_used    4180
_cell_measurement_temperature    100.01(10)
_cell_measurement_theta_max      27.8020
_cell_measurement_theta_min      2.3360
_shelx_estimated_absorpt_T_max   0.995
_shelx_estimated_absorpt_T_min   0.994
_exptl_absorpt_coefficient_mu    0.043
_exptl_absorpt_correction_T_max  1.00000
_exptl_absorpt_correction_T_min  0.47741
_exptl_absorpt_correction_type   multi-scan
_exptl_absorpt_process_details   
;
CrysAlisPro 1.171.38.43f (Rigaku Oxford Diffraction, 2015)
Empirical absorption correction using spherical harmonics,
 implemented in SCALE3 ABSPACK scaling algorithm.
;
_exptl_absorpt_special_details   ?
_exptl_crystal_colour            bronze
_exptl_crystal_density_diffrn    0.638
_exptl_crystal_density_meas      ?
_exptl_crystal_density_method    ?
_exptl_crystal_description       block
_exptl_crystal_F_000             488
_exptl_crystal_size_max          0.13
_exptl_crystal_size_mid          0.12
_exptl_crystal_size_min          0.11
_exptl_transmission_factor_max   ?
_exptl_transmission_factor_min   ?
_diffrn_reflns_av_R_equivalents  0.0473
_diffrn_reflns_av_unetI/netI     0.0860
_diffrn_reflns_Laue_measured_fraction_full 0.999
_diffrn_reflns_Laue_measured_fraction_max 0.999
_diffrn_reflns_limit_h_max       19
_diffrn_reflns_limit_h_min       -15
_diffrn_reflns_limit_k_max       10
_diffrn_reflns_limit_k_min       -8
_diffrn_reflns_limit_l_max       20
_diffrn_reflns_limit_l_min       -20
_diffrn_reflns_number            11382
_diffrn_reflns_point_group_measured_fraction_full 0.862
_diffrn_reflns_point_group_measured_fraction_max 0.862
_diffrn_reflns_theta_full        24.990
_diffrn_reflns_theta_max         24.990
_diffrn_reflns_theta_min         2.434
_diffrn_ambient_environment      N~2~
_diffrn_ambient_temperature      100.01(10)
_diffrn_detector                 'CCD plate'
_diffrn_detector_area_resol_mean 5.2684
_diffrn_detector_type            AtlasS2
_diffrn_measured_fraction_theta_full 0.999
_diffrn_measured_fraction_theta_max 0.999
_diffrn_measurement_details      
;
List of Runs (angles in degrees, time in seconds):

  # Type    Start    End  Width  t~exp~   \w     \q     \k     \f   Frames
#--------------------------------------------------------------------------
  1  \w    -15.00  14.00   1.00    7.50    --  -11.74 -99.00 -30.00   29
  2  \w    -76.00  15.00   1.00    7.50    --  -11.74 -57.00  30.00   91
  3  \w    -35.00  61.00   1.00    7.50    --  -11.74  57.00-180.00   96
;
_diffrn_measurement_device       'four-circle diffractometer'
_diffrn_measurement_device_type  'SuperNova, Dual, Cu at zero, AtlasS2'
_diffrn_measurement_method       '\w scans'
_diffrn_orient_matrix_type       
'CrysAlisPro convention (1999,Acta A55,543-557)'
_diffrn_orient_matrix_UB_11      -0.0448659000
_diffrn_orient_matrix_UB_12      -0.0024627000
_diffrn_orient_matrix_UB_13      -0.0144229000
_diffrn_orient_matrix_UB_21      0.0013942000
_diffrn_orient_matrix_UB_22      -0.0803780000
_diffrn_orient_matrix_UB_23      0.0010856000
_diffrn_orient_matrix_UB_31      -0.0048222000
_diffrn_orient_matrix_UB_32      0.0014016000
_diffrn_orient_matrix_UB_33      0.0398478000
_diffrn_radiation_monochromator  mirror
_diffrn_radiation_probe          x-ray
_diffrn_radiation_type           MoK\a
_diffrn_radiation_wavelength     0.71073
_diffrn_source                   'micro-focus sealed X-ray tube'
_diffrn_source_type              'SuperNova (Mo) X-ray Source'
_reflns_Friedel_coverage         0.610
_reflns_Friedel_fraction_full    0.704
_reflns_Friedel_fraction_max     0.704
_reflns_number_gt                6367
_reflns_number_total             7256
_reflns_odcompleteness_completeness 99.92
_reflns_odcompleteness_iscentric 1
_reflns_odcompleteness_theta     26.32
_reflns_special_details          
;
 Reflections were merged by SHELXL according to the crystal
 class for the calculation of statistics and refinement.
 
 Structure factors included contributions from the .fab file.
 
 _reflns_Friedel_fraction is defined as the number of unique
 Friedel pairs measured divided by the number that would be
 possible theoretically, ignoring centric projections and
 systematic absences.
;
_reflns_threshold_expression     'I > 2\s(I)'
_computing_cell_refinement       'CrysAlisPro 1.171.38.43f (Rigaku OD, 2015)'
_computing_data_collection       'CrysAlisPro 1.171.38.43f (Rigaku OD, 2015)'
_computing_data_reduction        'CrysAlisPro 1.171.38.43f (Rigaku OD, 2015)'
_computing_molecular_graphics    'Olex2 (Dolomanov et al., 2009)'
_computing_publication_material  'Olex2 (Dolomanov et al., 2009)'
_computing_structure_refinement  'ShelXL (Sheldrick, 2015)'
_computing_structure_solution    'ShelXT (Sheldrick, 2015)'
_refine_diff_density_max         0.513
_refine_diff_density_min         -0.465
_refine_diff_density_rms         0.054
_refine_ls_abs_structure_details 
;
 Flack x determined using 1817 quotients [(I+)-(I-)]/[(I+)+(I-)]
 (Parsons, Flack and Wagner, Acta Cryst. B69 (2013) 249-259).
;
_refine_ls_abs_structure_Flack   -0.2(9)
_refine_ls_extinction_coef       .
_refine_ls_extinction_method     none
_refine_ls_goodness_of_fit_ref   1.070
_refine_ls_hydrogen_treatment    constr
_refine_ls_matrix_type           full
_refine_ls_number_parameters     174
_refine_ls_number_reflns         7256
_refine_ls_number_restraints     109
_refine_ls_R_factor_all          0.0787
_refine_ls_R_factor_gt           0.0732
_refine_ls_restrained_S_all      1.309
_refine_ls_shift/su_max          0.009
_refine_ls_shift/su_mean         0.001
_refine_ls_structure_factor_coef Fsqd
_refine_ls_weighting_details     
'w=1/[\s^2^(Fo^2^)+(0.0829P)^2^] where P=(Fo^2^+2Fc^2^)/3'
_refine_ls_weighting_scheme      calc
_refine_ls_wR_factor_gt          0.1990
_refine_ls_wR_factor_ref         0.2059
_refine_special_details          ?
_olex2_refinement_description    
;
1. Fixed Uiso
 At 1.2 times of:
  All C(H) groups, All C(H,H) groups
 At 1.5 times of:
  All C(H,H,H) groups
2. Rigid bond restraints
 C1, C2
 with sigma for 1-2 distances of 0.01 and sigma for 1-3 distances of 0.01
 C23, C24
 with sigma for 1-2 distances of 0.01 and sigma for 1-3 distances of 0.01
 O2, C12
 with sigma for 1-2 distances of 0.01 and sigma for 1-3 distances of 0.01
 C16, C7
 with sigma for 1-2 distances of 0.01 and sigma for 1-3 distances of 0.01
 N1, C7, C11
 with sigma for 1-2 distances of 0.01 and sigma for 1-3 distances of 0.01
 C1, C8, C9, C10
 with sigma for 1-2 distances of 0.01 and sigma for 1-3 distances of 0.01
 C2, C3
 with sigma for 1-2 distances of 0.01 and sigma for 1-3 distances of 0.01
3. Uiso/Uaniso restraints and constraints
C1 \\sim C2: within 2A with sigma of 0.002 and sigma for terminal atoms of 0.004
C23 \\sim C24: within 2A with sigma of 0.002 and sigma for terminal atoms of
0.004
O2 \\sim C12: within 2A with sigma of 0.002 and sigma for terminal atoms of
0.004
C16 \\sim C17: within 2A with sigma of 0.002 and sigma for terminal atoms of
0.004
N1 \\sim C7 \\sim C11: within 2A with sigma of 0.002 and sigma for terminal
atoms of 0.004
C1 \\sim C8 \\sim C9 \\sim C10: within 2A with sigma of 0.002 and sigma for
terminal atoms of 0.004
C2 \\sim C3: within 2A with sigma of 0.002 and sigma for terminal atoms of 0.004
Uanis(C6) \\sim Ueq, Uanis(C0AA) \\sim Ueq: with sigma of 0.002 and sigma for
terminal atoms of 0.004
Uanis(C7) \\sim Ueq, Uanis(C23) \\sim Ueq: with sigma of 0.002 and sigma for
terminal atoms of 0.004
Uanis(C8) \\sim Ueq: with sigma of 0.002 and sigma for terminal atoms of 0.004
Uanis(C28) \\sim Ueq: with sigma of 0.002 and sigma for terminal atoms of 0.004
Uanis(C10) = Uanis(C11) = Uanis(C12) = Uanis(C13) = Uanis(C14)
Uanis(O1) = Uanis(C12)
Uanis(N1) = Uanis(C6)
Uanis(N2) = Uanis(C16)
Uanis(C1) = Uanis(C6)
Uanis(C3) = Uanis(C4)
Uanis(C9) = Uanis(C25)
Uanis(C17) = Uanis(C18) = Uanis(C19) = Uanis(C20)
Uanis(N2) = Uanis(C22)
Uanis(O2) = Uanis(C23)
Uanis(C4) = Uanis(C5)
Uanis(C7) = Uanis(C11)
Uanis(C9) = Uanis(C10)
Uanis(O2) = Uanis(C12)
Uanis(O4) = Uanis(C25)
Uanis(C5) = Uanis(C6)
Uanis(C13) = Uanis(C17)
Uanis(C26) = Uanis(C27)
4.a Secondary CH2 refined with riding coordinates:
 C10(H10A,H10B), C26(H26A,H26B), C23(H23A,H23B)
4.b Aromatic/amide H refined with riding coordinates:
 C18(H18), C14(H14), C20(H20), C5(H5), C19(H19), C2(H2), C21(H21), C3(H3),
 C4(H4)
4.c Idealised Me refined as rotating group:
 C28(H28A,H28B,H28C), C22(H22A,H22B,H22C), C0AA(H0AA,H0AB,H0AC), C27(H27A,H27B,
 H27C), C24(H24A,H24B,H24C)
;
_atom_sites_solution_hydrogens   geom
_atom_sites_solution_primary     dual
_atom_sites_solution_secondary   ?
loop_
_atom_site_label
_atom_site_type_symbol
_atom_site_fract_x
_atom_site_fract_y
_atom_site_fract_z
_atom_site_U_iso_or_equiv
_atom_site_adp_type
_atom_site_occupancy
_atom_site_site_symmetry_order
_atom_site_calc_flag
_atom_site_refinement_flags_posn
_atom_site_refinement_flags_adp
_atom_site_refinement_flags_occupancy
_atom_site_disorder_assembly
_atom_site_disorder_group
O4 O 0.8804(2) 0.1679(4) 0.8242(2) 0.0399(3) Uani 1 1 d . . . . .
O1 O 0.7511(2) 0.7250(5) 0.7942(2) 0.0399(3) Uani 1 1 d . . . . .
O3 O 0.8456(2) 0.3883(5) 0.7663(2) 0.0552(11) Uani 1 1 d . . . . .
O2 O 0.8342(2) 0.6286(4) 0.8972(2) 0.0399(3) Uani 1 1 d . U . . .
N1 N 0.7530(3) 0.4201(6) 1.0135(3) 0.0455(5) Uani 1 1 d . U . . .
C8 C 0.7520(3) 0.2714(7) 0.9102(3) 0.0369(8) Uani 1 1 d . U . . .
N2 N 0.5208(3) 0.7825(6) 0.8747(3) 0.0473(7) Uani 1 1 d . . . . .
C7 C 0.7346(3) 0.4126(7) 0.9328(3) 0.0399(3) Uani 1 1 d . U . . .
C13 C 0.6216(3) 0.6012(7) 0.8730(3) 0.0399(3) Uani 1 1 d . . . . .
C18 C 0.5282(3) 0.3794(7) 0.9092(3) 0.0399(3) Uani 1 1 d . . . . .
H18 H 0.566177 0.301124 0.907070 0.048 Uiso 1 1 calc R . . . .
C6 C 0.7826(3) 0.2791(7) 1.0427(3) 0.0455(5) Uani 1 1 d . U . . .
C16 C 0.4882(3) 0.6469(7) 0.8922(3) 0.0473(7) Uani 1 1 d . U . . .
C17 C 0.5479(3) 0.5275(7) 0.8925(3) 0.0399(3) Uani 1 1 d . U . . .
C1 C 0.7802(3) 0.1834(7) 0.9778(3) 0.0455(5) Uani 1 1 d . U . . .
C14 C 0.6057(3) 0.7546(7) 0.8666(3) 0.0399(3) Uani 1 1 d . . . . .
H14 H 0.643830 0.828234 0.858407 0.048 Uiso 1 1 calc R . . . .
C12 C 0.7685(3) 0.6398(7) 0.8528(3) 0.0399(3) Uani 1 1 d . U . . .
C11 C 0.7022(3) 0.5244(7) 0.8648(3) 0.0399(3) Uani 1 1 d . U . . .
C10 C 0.6823(3) 0.4002(7) 0.7927(3) 0.0399(3) Uani 1 1 d . U . . .
H10A H 0.623028 0.369795 0.781095 0.048 Uiso 1 1 calc R . . . .
H10B H 0.694125 0.442878 0.744553 0.048 Uiso 1 1 calc R . . . .
C25 C 0.8244(3) 0.2810(7) 0.7979(3) 0.0399(3) Uani 1 1 d . . . . .
C9 C 0.7412(3) 0.2611(7) 0.8214(3) 0.0399(3) Uani 1 1 d . U . . .
C20 C 0.3923(3) 0.4737(7) 0.9257(3) 0.0399(3) Uani 1 1 d . . . . .
H20 H 0.339576 0.455828 0.936553 0.048 Uiso 1 1 calc R . . . .
C26 C 0.9629(3) 0.1836(8) 0.8069(4) 0.0561(13) Uani 1 1 d . . . . .
H26A H 0.990599 0.275532 0.830956 0.067 Uiso 1 1 calc R . . . .
H26B H 0.957214 0.188744 0.749614 0.067 Uiso 1 1 calc R . . . .
C5 C 0.8087(3) 0.2304(7) 1.1263(3) 0.0455(5) Uani 1 1 d . . . . .
H5 H 0.800877 0.292537 1.167592 0.055 Uiso 1 1 calc R . . . .
C28 C 0.6941(3) 0.1084(6) 0.7795(3) 0.0369(12) Uani 1 1 d . U . . .
H28A H 0.720764 0.020838 0.807920 0.055 Uiso 1 1 calc GR . . . .
H28B H 0.698744 0.103619 0.725018 0.055 Uiso 1 1 calc GR . . . .
H28C H 0.635157 0.110856 0.780769 0.055 Uiso 1 1 calc GR . . . .
C22 C 0.4796(3) 0.9314(7) 0.8715(3) 0.0473(7) Uani 1 1 d . . . . .
H22A H 0.428421 0.931705 0.829591 0.071 Uiso 1 1 calc GR . . . .
H22B H 0.517584 1.008267 0.861144 0.071 Uiso 1 1 calc GR . . . .
H22C H 0.465820 0.951595 0.921701 0.071 Uiso 1 1 calc GR . . . .
C19 C 0.4496(3) 0.3483(7) 0.9295(3) 0.0399(3) Uani 1 1 d . . . . .
H19 H 0.436096 0.251798 0.944394 0.048 Uiso 1 1 calc R . . . .
C0AA C 0.7358(4) 0.5530(7) 1.0614(3) 0.0462(14) Uani 1 1 d . U . . .
H0AA H 0.767783 0.638950 1.050703 0.069 Uiso 1 1 calc GR . . . .
H0AB H 0.752510 0.528638 1.117247 0.069 Uiso 1 1 calc GR . . . .
H0AC H 0.676178 0.576504 1.046902 0.069 Uiso 1 1 calc GR . . . .
C2 C 0.8085(3) 0.0281(7) 0.9868(3) 0.0476(9) Uani 1 1 d . U . . .
H2 H 0.806072 -0.037172 0.943941 0.057 Uiso 1 1 calc R . . . .
C27 C 1.0183(3) 0.0363(8) 0.8438(4) 0.0561(13) Uani 1 1 d . . . . .
H27A H 1.020074 -0.033856 0.801663 0.084 Uiso 1 1 calc GR . . . .
H27B H 0.992389 -0.011718 0.882116 0.084 Uiso 1 1 calc GR . . . .
H27C H 1.075090 0.067101 0.869601 0.084 Uiso 1 1 calc GR . . . .
C21 C 0.4106(3) 0.6127(7) 0.9077(3) 0.0478(15) Uani 1 1 d . . . . .
H21 H 0.370502 0.689128 0.905411 0.057 Uiso 1 1 calc R . . . .
C3 C 0.8413(3) -0.0164(8) 1.0697(3) 0.0455(5) Uani 1 1 d . U . . .
H3 H 0.860720 -0.115642 1.078787 0.055 Uiso 1 1 calc R . . . .
C4 C 0.8471(3) 0.0814(7) 1.1421(3) 0.0455(5) Uani 1 1 d . . . . .
H4 H 0.873425 0.048836 1.193345 0.055 Uiso 1 1 calc R . . . .
C23 C 0.8992(3) 0.7326(7) 0.8799(3) 0.0399(3) Uani 1 1 d . U . . .
H23A H 0.876800 0.834441 0.869133 0.048 Uiso 1 1 calc R . . . .
H23B H 0.919822 0.697324 0.834639 0.048 Uiso 1 1 calc R . . . .
C24 C 0.9745(4) 0.7272(9) 0.9622(3) 0.0602(15) Uani 1 1 d . U . . .
H24A H 1.026307 0.691603 0.950473 0.090 Uiso 1 1 calc GR . . . .
H24B H 0.958215 0.659663 0.999663 0.090 Uiso 1 1 calc GR . . . .
H24C H 0.983347 0.827028 0.984884 0.090 Uiso 1 1 calc GR . . . .

loop_
_atom_site_aniso_label
_atom_site_aniso_U_11
_atom_site_aniso_U_22
_atom_site_aniso_U_33
_atom_site_aniso_U_23
_atom_site_aniso_U_13
_atom_site_aniso_U_12
O4 0.0300(5) 0.0523(6) 0.0400(6) 0.0072(5) 0.0135(4) 0.0020(5)
O1 0.0300(5) 0.0523(6) 0.0400(6) 0.0072(5) 0.0135(4) 0.0020(5)
O3 0.039(2) 0.057(3) 0.079(3) 0.009(2) 0.032(2) -0.005(2)
O2 0.0300(5) 0.0523(6) 0.0400(6) 0.0072(5) 0.0135(4) 0.0020(5)
N1 0.0388(9) 0.0547(11) 0.0431(9) 0.0088(9) 0.0097(8) -0.0025(9)
C8 0.0313(13) 0.0463(15) 0.0351(14) 0.0049(13) 0.0121(12) -0.0011(13)
N2 0.0370(14) 0.0582(17) 0.0492(15) 0.0087(14) 0.0155(12) 0.0074(12)
C7 0.0300(5) 0.0523(6) 0.0400(6) 0.0072(5) 0.0135(4) 0.0020(5)
C13 0.0300(5) 0.0523(6) 0.0400(6) 0.0072(5) 0.0135(4) 0.0020(5)
C18 0.0300(5) 0.0523(6) 0.0400(6) 0.0072(5) 0.0135(4) 0.0020(5)
C6 0.0388(9) 0.0547(11) 0.0431(9) 0.0088(9) 0.0097(8) -0.0025(9)
C16 0.0370(14) 0.0582(17) 0.0492(15) 0.0087(14) 0.0155(12) 0.0074(12)
C17 0.0300(5) 0.0523(6) 0.0400(6) 0.0072(5) 0.0135(4) 0.0020(5)
C1 0.0388(9) 0.0547(11) 0.0431(9) 0.0088(9) 0.0097(8) -0.0025(9)
C14 0.0300(5) 0.0523(6) 0.0400(6) 0.0072(5) 0.0135(4) 0.0020(5)
C12 0.0300(5) 0.0523(6) 0.0400(6) 0.0072(5) 0.0135(4) 0.0020(5)
C11 0.0300(5) 0.0523(6) 0.0400(6) 0.0072(5) 0.0135(4) 0.0020(5)
C10 0.0300(5) 0.0523(6) 0.0400(6) 0.0072(5) 0.0135(4) 0.0020(5)
C25 0.0300(5) 0.0523(6) 0.0400(6) 0.0072(5) 0.0135(4) 0.0020(5)
C9 0.0300(5) 0.0523(6) 0.0400(6) 0.0072(5) 0.0135(4) 0.0020(5)
C20 0.0300(5) 0.0523(6) 0.0400(6) 0.0072(5) 0.0135(4) 0.0020(5)
C26 0.0229(19) 0.091(4) 0.053(3) -0.003(3) 0.0075(18) -0.011(2)
C5 0.0388(9) 0.0547(11) 0.0431(9) 0.0088(9) 0.0097(8) -0.0025(9)
C28 0.028(2) 0.040(3) 0.036(2) -0.006(2) -0.004(2) 0.013(2)
C22 0.0370(14) 0.0582(17) 0.0492(15) 0.0087(14) 0.0155(12) 0.0074(12)
C19 0.0300(5) 0.0523(6) 0.0400(6) 0.0072(5) 0.0135(4) 0.0020(5)
C0AA 0.045(3) 0.053(3) 0.036(3) -0.010(3) 0.001(2) 0.002(3)
C2 0.0385(17) 0.0562(18) 0.0453(17) 0.0099(17) 0.0046(16) -0.0035(17)
C27 0.0229(19) 0.091(4) 0.053(3) -0.003(3) 0.0075(18) -0.011(2)
C21 0.018(2) 0.060(4) 0.069(4) -0.012(3) 0.019(3) 0.000(3)
C3 0.0388(9) 0.0547(11) 0.0431(9) 0.0088(9) 0.0097(8) -0.0025(9)
C4 0.0388(9) 0.0547(11) 0.0431(9) 0.0088(9) 0.0097(8) -0.0025(9)
C23 0.0300(5) 0.0523(6) 0.0400(6) 0.0072(5) 0.0135(4) 0.0020(5)
C24 0.050(3) 0.076(3) 0.055(3) 0.009(3) 0.012(2) -0.012(3)

_geom_special_details            
;
 All esds (except the esd in the dihedral angle between two l.s. planes)
 are estimated using the full covariance matrix.  The cell esds are taken
 into account individually in the estimation of esds in distances, angles
 and torsion angles; correlations between esds in cell parameters are only
 used when they are defined by crystal symmetry.  An approximate (isotropic)
 treatment of cell esds is used for estimating esds involving l.s. planes.
;
loop_
_geom_bond_atom_site_label_1
_geom_bond_atom_site_label_2
_geom_bond_distance
_geom_bond_site_symmetry_2
_geom_bond_publ_flag
O4 C25 1.351(6) . ?
O4 C26 1.442(6) . ?
O1 C12 1.235(6) . ?
O3 C25 1.182(7) . ?
O2 C12 1.155(6) . ?
O2 C23 1.479(6) . ?
N1 C7 1.352(6) . ?
N1 C6 1.384(8) . ?
N1 C0AA 1.496(7) . ?
C8 C7 1.354(8) . ?
C8 C1 1.384(7) . ?
C8 C9 1.500(7) . ?
N2 C16 1.369(7) . ?
N2 C14 1.434(6) . ?
N2 C22 1.467(7) . ?
C7 C11 1.526(7) . ?
C13 C17 1.465(7) . ?
C13 C14 1.376(8) . ?
C13 C11 1.506(7) . ?
C18 H18 0.9300 . ?
C18 C17 1.391(8) . ?
C18 C19 1.424(6) . ?
C6 C1 1.394(8) . ?
C6 C5 1.465(7) . ?
C16 C17 1.427(8) . ?
C16 C21 1.378(7) . ?
C1 C2 1.441(9) . ?
C14 H14 0.9300 . ?
C12 C11 1.528(7) . ?
C11 C10 1.630(8) . ?
C10 H10A 0.9700 . ?
C10 H10B 0.9700 . ?
C10 C9 1.559(8) . ?
C25 C9 1.506(6) . ?
C9 C28 1.628(8) . ?
C20 H20 0.9300 . ?
C20 C19 1.434(8) . ?
C20 C21 1.315(8) . ?
C26 H26A 0.9700 . ?
C26 H26B 0.9700 . ?
C26 C27 1.619(9) . ?
C5 H5 0.9300 . ?
C5 C4 1.452(8) . ?
C28 H28A 0.9600 . ?
C28 H28B 0.9600 . ?
C28 H28C 0.9600 . ?
C22 H22A 0.9600 . ?
C22 H22B 0.9600 . ?
C22 H22C 0.9600 . ?
C19 H19 0.9300 . ?
C0AA H0AA 0.9600 . ?
C0AA H0AB 0.9600 . ?
C0AA H0AC 0.9600 . ?
C2 H2 0.9300 . ?
C2 C3 1.453(7) . ?
C27 H27A 0.9600 . ?
C27 H27B 0.9600 . ?
C27 H27C 0.9600 . ?
C21 H21 0.9300 . ?
C3 H3 0.9300 . ?
C3 C4 1.501(8) . ?
C4 H4 0.9300 . ?
C23 H23A 0.9700 . ?
C23 H23B 0.9700 . ?
C23 C24 1.635(8) . ?
C24 H24A 0.9600 . ?
C24 H24B 0.9600 . ?
C24 H24C 0.9600 . ?

loop_
_geom_angle_atom_site_label_1
_geom_angle_atom_site_label_2
_geom_angle_atom_site_label_3
_geom_angle
_geom_angle_site_symmetry_1
_geom_angle_site_symmetry_3
_geom_angle_publ_flag
C25 O4 C26 116.0(4) . . ?
C12 O2 C23 113.6(4) . . ?
C7 N1 C6 107.6(5) . . ?
C7 N1 C0AA 125.5(5) . . ?
C6 N1 C0AA 126.6(5) . . ?
C7 C8 C1 108.8(5) . . ?
C7 C8 C9 111.6(5) . . ?
C1 C8 C9 139.4(6) . . ?
C16 N2 C14 107.4(5) . . ?
C16 N2 C22 126.5(4) . . ?
C14 N2 C22 126.0(5) . . ?
N1 C7 C11 135.2(5) . . ?
C8 C7 N1 109.4(5) . . ?
C8 C7 C11 115.4(5) . . ?
C17 C13 C11 126.4(5) . . ?
C14 C13 C17 107.9(4) . . ?
C14 C13 C11 125.7(5) . . ?
C17 C18 H18 120.2 . . ?
C17 C18 C19 119.5(5) . . ?
C19 C18 H18 120.2 . . ?
N1 C6 C1 108.1(5) . . ?
N1 C6 C5 127.9(6) . . ?
C1 C6 C5 123.9(6) . . ?
N2 C16 C17 110.5(4) . . ?
C21 C16 N2 130.6(6) . . ?
C21 C16 C17 119.0(6) . . ?
C18 C17 C13 134.6(5) . . ?
C18 C17 C16 120.4(5) . . ?
C16 C17 C13 105.0(5) . . ?
C8 C1 C2 131.0(5) . . ?
C6 C1 C8 106.1(5) . . ?
C6 C1 C2 122.8(5) . . ?
N2 C14 H14 125.5 . . ?
C13 C14 N2 109.0(5) . . ?
C13 C14 H14 125.5 . . ?
O1 C12 C11 119.0(5) . . ?
O2 C12 O1 125.9(5) . . ?
O2 C12 C11 114.7(5) . . ?
C7 C11 C10 96.9(4) . . ?
C13 C11 C7 111.4(4) . . ?
C13 C11 C12 111.5(5) . . ?
C13 C11 C10 110.9(4) . . ?
C12 C11 C7 114.2(4) . . ?
C12 C11 C10 111.2(4) . . ?
C11 C10 H10A 110.3 . . ?
C11 C10 H10B 110.3 . . ?
H10A C10 H10B 108.6 . . ?
C9 C10 C11 107.0(4) . . ?
C9 C10 H10A 110.3 . . ?
C9 C10 H10B 110.3 . . ?
O4 C25 C9 113.2(5) . . ?
O3 C25 O4 120.0(4) . . ?
O3 C25 C9 126.4(5) . . ?
C8 C9 C10 100.9(4) . . ?
C8 C9 C25 111.9(4) . . ?
C8 C9 C28 115.5(4) . . ?
C10 C9 C28 108.9(4) . . ?
C25 C9 C10 109.9(5) . . ?
C25 C9 C28 109.3(4) . . ?
C19 C20 H20 118.3 . . ?
C21 C20 H20 118.3 . . ?
C21 C20 C19 123.4(5) . . ?
O4 C26 H26A 110.3 . . ?
O4 C26 H26B 110.3 . . ?
O4 C26 C27 107.1(5) . . ?
H26A C26 H26B 108.6 . . ?
C27 C26 H26A 110.3 . . ?
C27 C26 H26B 110.3 . . ?
C6 C5 H5 121.3 . . ?
C4 C5 C6 117.3(5) . . ?
C4 C5 H5 121.3 . . ?
C9 C28 H28A 109.5 . . ?
C9 C28 H28B 109.5 . . ?
C9 C28 H28C 109.5 . . ?
H28A C28 H28B 109.5 . . ?
H28A C28 H28C 109.5 . . ?
H28B C28 H28C 109.5 . . ?
N2 C22 H22A 109.5 . . ?
N2 C22 H22B 109.5 . . ?
N2 C22 H22C 109.5 . . ?
H22A C22 H22B 109.5 . . ?
H22A C22 H22C 109.5 . . ?
H22B C22 H22C 109.5 . . ?
C18 C19 C20 116.5(5) . . ?
C18 C19 H19 121.8 . . ?
C20 C19 H19 121.8 . . ?
N1 C0AA H0AA 109.5 . . ?
N1 C0AA H0AB 109.5 . . ?
N1 C0AA H0AC 109.5 . . ?
H0AA C0AA H0AB 109.5 . . ?
H0AA C0AA H0AC 109.5 . . ?
H0AB C0AA H0AC 109.5 . . ?
C1 C2 H2 123.4 . . ?
C1 C2 C3 113.2(6) . . ?
C3 C2 H2 123.4 . . ?
C26 C27 H27A 109.5 . . ?
C26 C27 H27B 109.5 . . ?
C26 C27 H27C 109.5 . . ?
H27A C27 H27B 109.5 . . ?
H27A C27 H27C 109.5 . . ?
H27B C27 H27C 109.5 . . ?
C16 C21 H21 119.5 . . ?
C20 C21 C16 121.1(6) . . ?
C20 C21 H21 119.5 . . ?
C2 C3 H3 116.7 . . ?
C2 C3 C4 126.6(6) . . ?
C4 C3 H3 116.7 . . ?
C5 C4 C3 115.2(5) . . ?
C5 C4 H4 122.4 . . ?
C3 C4 H4 122.4 . . ?
O2 C23 H23A 111.1 . . ?
O2 C23 H23B 111.1 . . ?
O2 C23 C24 103.1(4) . . ?
H23A C23 H23B 109.1 . . ?
C24 C23 H23A 111.1 . . ?
C24 C23 H23B 111.1 . . ?
C23 C24 H24A 109.5 . . ?
C23 C24 H24B 109.5 . . ?
C23 C24 H24C 109.5 . . ?
H24A C24 H24B 109.5 . . ?
H24A C24 H24C 109.5 . . ?
H24B C24 H24C 109.5 . . ?

_smtbx_masks_special_details     ?
loop_
_smtbx_masks_void_nr
_smtbx_masks_void_average_x
_smtbx_masks_void_average_y
_smtbx_masks_void_average_z
_smtbx_masks_void_volume
_smtbx_masks_void_count_electrons
_smtbx_masks_void_content
1 -0.759 -0.554 0.500 1312.5 280.2 ?

_shelx_fab_file                  
;
-19 0 2 -1.3698 0.0008
-19 0 3 3.8399 -0.0002
-19 0 4 -0.3872 -0.0006
-19 0 5 -4.2557 0.0004
-19 0 6 3.7637 0.0008
-19 0 7 2.1960 0.0002
-19 1 3 -1.1423 -2.1322
-19 1 4 0.1666 1.1799
-19 1 5 0.5067 0.9024
-19 1 6 0.1727 -0.2951
-19 1 7 -0.1393 -0.0739
-18 -2 -1 1.0357 0.7342
-18 -2 0 -3.8256 -2.8205
-18 -1 -2 -1.9755 -1.0773
-18 -1 -1 2.9773 0.9413
-18 -1 0 -2.6270 -0.5770
-18 0 1 -3.3950 0.0023
-18 0 2 1.2479 0.0006
-18 0 3 3.7461 -0.0006
-18 0 4 -3.2051 -0.0011
-18 0 5 -0.9515 -0.0001
-18 0 6 0.8317 0.0013
-18 0 7 2.0971 0.0003
-18 0 8 -0.7309 -0.0013
-18 0 9 -1.1403 -0.0002
-18 0 10 -1.7385 0.0013
-18 0 11 4.0557 0.0001
-18 1 1 -3.9092 1.1808
-18 1 2 5.7833 2.2170
-18 1 3 -3.2715 -3.2893
-18 1 4 -0.3482 -0.6435
-18 1 5 -0.8891 -0.0906
-18 1 6 1.2160 2.4919
-18 1 7 1.5864 -0.4198
-18 1 8 -0.5354 0.2591
-18 1 9 -2.5707 -2.6926
-18 1 10 0.8029 2.6132
-18 1 11 3.6312 -1.4297
-18 2 1 3.5700 -3.2105
-18 2 2 -3.0162 2.7466
-18 2 3 4.0365 2.5566
-18 2 4 -0.6110 -4.1407
-18 2 5 -3.7494 -0.5702
-18 2 6 0.5061 2.7144
-18 2 7 3.6497 -2.1290
-18 2 8 -1.7071 -0.1226
-18 2 9 -0.0209 3.1283
-18 2 10 -1.5975 -2.0502
-18 3 1 1.2648 -5.4444
-18 3 2 0.7847 2.6096
-18 3 3 -4.1352 1.6954
-18 3 4 7.1591 0.8977
-18 3 5 -6.1169 -2.5701
-18 3 6 1.6342 -0.9362
-18 3 7 0.2403 3.6999
-18 3 8 0.9286 -1.8180
-17 -4 -1 3.0948 -0.2912
-17 -4 0 -1.0342 1.3931
-17 -3 -3 -0.1231 2.9545
-17 -3 -2 -1.8910 -0.2494
-17 -3 -1 -0.7036 -2.2006
-17 -3 0 2.1969 2.9546
-17 -2 -4 -3.4303 2.8225
-17 -2 -3 0.6831 -2.6493
-17 -2 -2 0.2497 2.1808
-17 -2 -1 -2.4067 -1.9881
-17 -2 0 2.4296 -2.1078
-17 -1 -4 0.1597 -3.2885
-17 -1 -3 4.0709 6.1550
-17 -1 -2 -4.6326 -4.2920
-17 -1 -1 2.1395 1.5366
-17 -1 0 0.3317 -3.0673
-17 0 1 -3.0534 -0.0041
-17 0 2 0.7317 0.0021
-17 0 3 2.1345 0.0009
-17 0 4 -1.5652 -0.0014
-17 0 5 1.7463 0.0004
-17 0 6 -2.6089 0.0009
-17 0 7 0.3582 -0.0011
-17 0 8 2.0496 -0.0005
-17 0 9 0.3987 0.0013
-17 0 10 -2.2328 0.0001
-17 0 11 -0.4615 -0.0015
-17 0 12 1.7886 0.0000
-17 0 13 -0.0113 0.0016
-17 1 1 3.6362 0.5751
-17 1 2 -4.5377 2.0170
-17 1 3 1.8586 3.6859
-17 1 4 1.3623 -5.5491
-17 1 5 -0.7867 -0.7488
-17 1 6 -2.0215 4.1793
-17 1 7 -0.4451 -3.2751
-17 1 8 5.3189 0.0388
-17 1 9 -4.2648 4.0435
-17 1 10 -0.2066 -3.4733
-17 1 11 1.2740 -0.5333
-17 1 12 1.9321 1.6658
-17 1 13 -4.4739 0.5628
-17 2 1 1.8240 -5.5746
-17 2 2 -6.4206 -1.2505
-17 2 3 4.2323 5.3612
-17 2 4 3.1861 -0.6116
-17 2 5 -4.5028 0.6973
-17 2 6 0.8354 -2.4736
-17 2 7 -1.3651 0.0642
-17 2 8 2.9915 -0.2438
-17 2 9 -1.4911 0.3636
-17 2 10 0.6949 3.0776
-17 2 11 0.0001 -3.7968
-17 2 12 -3.9303 -0.1268
-17 3 1 0.6666 2.6908
-17 3 2 0.0148 -6.5554
-17 3 3 -1.6954 -0.0893
-17 3 4 3.1591 4.0844
-17 3 5 -0.2673 -0.8734
-17 3 6 -2.6017 0.0888
-17 3 7 2.3340 -0.8127
-17 3 8 -2.0271 -0.0831
-17 3 9 1.3083 2.6769
-17 3 10 0.1760 -5.3125
-17 3 11 1.1638 3.5023
-17 4 1 -1.3079 2.6619
-17 4 2 -1.4253 -0.0536
-17 4 3 3.3177 -1.4134
-17 4 4 0.6985 -2.7051
-17 4 5 -5.6049 4.4443
-17 4 6 3.0548 -1.3582
-17 4 7 3.9898 -0.3818
-17 4 8 -2.9858 -1.4367
-17 4 9 -4.5000 2.6861
-16 -5 -1 1.5076 0.9117
-16 -5 0 -4.4483 0.8929
-16 -4 -3 -4.6080 2.3441
-16 -4 -2 -1.4545 -1.1110
-16 -4 -1 3.2256 -1.6098
-16 -4 0 1.8547 3.1637
-16 -3 -5 -2.3579 2.1230
-16 -3 -4 -1.1588 -1.7090
-16 -3 -3 0.9028 0.2543
-16 -3 -2 0.2866 0.1832
-16 -3 -1 0.9864 -3.2817
-16 -3 0 -1.8382 5.1520
-16 -2 -6 8.6736 4.1828
-16 -2 -5 -8.9721 1.1093
-16 -2 -4 5.0156 -1.0299
-16 -2 -3 0.5673 -0.8450
-16 -2 -2 -0.2562 3.4083
-16 -2 -1 0.4225 -1.9626
-16 -2 0 -2.9055 -1.1270
-16 -1 -6 -2.9918 3.4380
-16 -1 -5 0.6739 -9.9470
-16 -1 -4 -2.5613 7.7804
-16 -1 -3 3.1035 -5.6769
-16 -1 -2 -3.5936 4.2394
-16 -1 -1 2.8412 3.1230
-16 -1 0 3.4151 -5.3006
-16 0 1 -0.9894 0.0033
-16 0 2 4.6559 0.0026
-16 0 3 -6.3431 -0.0041
-16 0 4 1.4016 -0.0009
-16 0 5 0.7968 0.0030
-16 0 6 1.2001 -0.0002
-16 0 7 -1.6495 -0.0019
-16 0 8 -1.3173 0.0010
-16 0 9 3.9399 0.0012
-16 0 10 -3.4137 -0.0014
-16 0 11 3.2763 -0.0011
-16 0 12 -2.7659 0.0014
-16 0 13 -0.0311 0.0010
-16 0 14 0.0052 -0.0011
-16 0 15 0.1610 -0.0010
-16 1 1 3.7138 -0.9981
-16 1 2 2.9014 2.7690
-16 1 3 -3.9398 -1.9401
-16 1 4 -0.3633 2.8134
-16 1 5 4.5281 -0.8715
-16 1 6 -5.8681 -0.2349
-16 1 7 4.6036 0.0352
-16 1 8 -3.6308 -2.8331
-16 1 9 3.0396 3.2455
-16 1 10 -4.3012 0.3326
-16 1 11 6.1864 -1.0696
-16 1 12 -2.0095 -1.5244
-16 1 13 -4.3539 1.5364
-16 1 14 4.7262 2.3400
-16 2 1 3.6493 4.8057
-16 2 2 -3.9829 -7.5258
-16 2 3 2.8656 -2.2617
-16 2 4 -1.9113 5.6455
-16 2 5 2.7431 0.4746
-16 2 6 -0.4427 -3.3577
-16 2 7 -2.0811 3.2996
-16 2 8 -0.1504 -1.3954
-16 2 9 1.2480 -1.0274
-16 2 10 0.8120 0.5220
-16 2 11 0.0840 -0.0215
-16 2 12 -3.0340 1.1499
-16 2 13 2.1038 -2.6075
-16 2 14 1.1427 1.6632
-16 3 1 2.4463 -1.4515
-16 3 2 -4.3226 -3.4262
-16 3 3 -0.4392 7.5571
-16 3 4 1.2692 -4.5340
-16 3 5 3.1376 -5.2586
-16 3 6 -4.3393 6.9643
-16 3 7 2.7839 -2.9210
-16 3 8 -1.0911 1.7877
-16 3 9 -0.0362 1.6897
-16 3 10 -2.0414 -4.5383
-16 3 11 3.4729 2.3230
-16 3 12 0.9854 -1.2328
-16 3 13 -4.2769 2.1449
-16 4 1 -3.5663 2.2108
-16 4 2 -1.0628 -1.7397
-16 4 3 4.0708 1.1318
-16 4 4 -1.7411 3.6686
-16 4 5 -1.3484 -4.6013
-16 4 6 1.3619 -0.3585
-16 4 7 -1.3626 0.4720
-16 4 8 2.4178 2.1687
-16 4 9 -0.2539 -0.2848
-16 4 10 -2.0677 -3.5723
-16 4 11 -0.0580 4.4460
-16 4 12 1.0386 -0.6278
-16 5 1 -3.5710 -0.6407
-16 5 2 0.8450 -2.4350
-16 5 3 1.0035 1.3708
-16 5 4 -1.3023 0.8827
-16 5 5 2.0389 -0.1307
-16 5 6 -2.4025 1.9824
-16 5 7 -1.6725 -2.5875
-16 5 8 4.2546 -3.3831
-16 5 9 0.9148 6.5007
-15 -6 -1 3.3037 -2.3240
-15 -6 0 -1.3724 2.9059
-15 -5 -4 4.8177 -1.1002
-15 -5 -3 -2.3058 1.4164
-15 -5 -2 -3.0949 1.6873
-15 -5 -1 7.0174 -5.0263
-15 -5 0 -2.9082 3.5788
-15 -4 -6 -1.9505 -5.6835
-15 -4 -5 0.5429 3.0148
-15 -4 -4 3.5072 -0.1232
-15 -4 -3 -2.1056 -0.9017
-15 -4 -2 -4.8027 0.2605
-15 -4 -1 3.9977 -1.7223
-15 -4 0 2.6674 1.7674
-15 -3 -7 4.8971 -1.4230
-15 -3 -6 -3.7679 4.1890
-15 -3 -5 -2.6859 -4.6756
-15 -3 -4 6.1254 4.6509
-15 -3 -3 -4.5338 -1.9415
-15 -3 -2 3.2224 0.0601
-15 -3 -1 -2.1394 -0.4898
-15 -3 0 0.1981 -1.3456
-15 -2 -8 3.3051 7.1490
-15 -2 -7 0.7692 -3.3524
-15 -2 -6 -0.1857 6.7971
-15 -2 -5 -2.6498 -8.1353
-15 -2 -4 1.5044 0.4813
-15 -2 -3 1.7530 4.6389
-15 -2 -2 -5.9667 -3.7850
-15 -2 -1 5.8922 4.9543
-15 -2 0 -0.1461 -2.2679
-15 -1 -8 10.2946 -4.0181
-15 -1 -7 -8.4221 -1.6637
-15 -1 -6 4.9527 -0.5091
-15 -1 -5 -1.3140 9.7191
-15 -1 -4 1.1994 -7.5276
-15 -1 -3 0.4820 -3.7491
-15 -1 -2 -6.0564 6.5371
-15 -1 -1 6.3273 -5.0538
-15 -1 0 -4.5296 6.4597
-15 0 1 3.3382 0.0123
-15 0 2 1.5589 -0.0023
-15 0 3 2.9936 -0.0045
-15 0 4 -4.5159 0.0022
-15 0 5 2.0382 0.0012
-15 0 6 -0.8905 -0.0020
-15 0 7 0.6373 0.0004
-15 0 8 -1.9288 0.0019
-15 0 9 -0.0583 -0.0010
-15 0 10 3.4125 -0.0017
-15 0 11 -1.7771 0.0011
-15 0 12 1.3004 0.0016
-15 0 13 -1.8548 -0.0011
-15 0 14 -1.1998 -0.0018
-15 0 15 0.4290 0.0007
-15 0 16 2.8746 0.0022
-15 1 1 -2.4536 -2.8497
-15 1 2 -2.7233 -1.3969
-15 1 3 1.7313 -1.0479
-15 1 4 2.1074 2.5933
-15 1 5 1.0526 -2.3106
-15 1 6 -4.9239 3.8003
-15 1 7 5.8059 -3.4222
-15 1 8 -4.1442 1.3172
-15 1 9 0.6699 -0.3425
-15 1 10 -0.7425 0.9680
-15 1 11 1.2579 -1.7975
-15 1 12 0.4784 0.7124
-15 1 13 1.6737 0.2414
-15 1 14 -4.7149 -0.5395
-15 1 15 3.6608 1.4202
-15 1 16 -1.6780 1.1488
-15 2 1 -2.1874 4.7213
-15 2 2 3.6516 -4.3496
-15 2 3 -6.3758 -0.0295
-15 2 4 2.3323 1.4006
-15 2 5 1.5668 0.1591
-15 2 6 1.1606 -2.6296
-15 2 7 -1.4632 -0.2192
-15 2 8 -1.0332 3.0819
-15 2 9 0.9611 1.6810
-15 2 10 -0.3606 -3.7979
-15 2 11 0.3554 -0.2616
-15 2 12 -1.1669 2.7271
-15 2 13 4.0455 -2.5275
-15 2 14 -6.1329 0.7849
-15 2 15 4.1534 0.0242
-15 3 1 -1.2424 4.2570
-15 3 2 1.3218 -4.1669
-15 3 3 2.0346 -3.6122
-15 3 4 -4.0837 12.5304
-15 3 5 -0.6122 -6.9922
-15 3 6 3.7134 -2.3893
-15 3 7 -0.4629 0.4945
-15 3 8 -2.4473 0.9253
-15 3 9 3.7058 1.7081
-15 3 10 -3.3410 -1.8574
-15 3 11 -0.8811 2.4220
-15 3 12 3.4108 -1.7897
-15 3 13 -0.7450 0.2175
-15 3 14 -1.0032 -1.9955
-15 4 1 -2.9741 -0.4604
-15 4 2 -1.3776 0.6463
-15 4 3 3.7845 -2.2581
-15 4 4 -3.4764 3.2124
-15 4 5 1.7902 0.8031
-15 4 6 -0.5362 -3.6318
-15 4 7 0.9574 4.4800
-15 4 8 -2.8627 -4.9756
-15 4 9 3.4973 3.7876
-15 4 10 -2.3724 -4.2338
-15 4 11 3.5949 4.0446
-15 4 12 -4.4495 -0.2567
-15 4 13 0.5536 -2.6627
-15 5 1 3.7393 2.3856
-15 5 2 -5.0358 -2.6939
-15 5 3 1.8921 -1.4533
-15 5 4 1.9145 1.1676
-15 5 5 -2.9765 -2.3747
-15 5 6 2.6695 5.0596
-15 5 7 -4.1011 -0.8834
-15 5 8 5.1358 -2.2498
-15 5 9 -4.1497 -0.6641
-15 5 10 1.3348 1.0441
-15 5 11 2.0721 1.1432
-15 6 1 -2.9982 2.9077
-15 6 2 2.6137 -0.8375
-15 6 3 0.2775 -0.8049
-15 6 4 -0.0664 1.0644
-15 6 5 -1.4684 0.0534
-15 6 6 1.1486 -2.6324
-15 6 7 0.6638 2.6591
-15 6 8 -0.5544 -1.1127
-14 -6 -3 2.4495 0.9834
-14 -6 -2 0.5188 -4.4238
-14 -6 -1 -0.4330 6.9921
-14 -6 0 -0.7995 -1.4146
-14 -5 -6 -3.5442 -1.2150
-14 -5 -5 9.1499 4.0068
-14 -5 -4 -5.6587 0.3128
-14 -5 -3 0.1435 -2.7272
-14 -5 -2 -0.4825 1.9985
-14 -5 -1 -1.2204 -3.4029
-14 -5 0 4.9377 1.4972
-14 -4 -7 -0.6335 1.6884
-14 -4 -6 -2.3073 3.1912
-14 -4 -5 2.5944 -1.0023
-14 -4 -4 -1.9151 -3.7493
-14 -4 -3 4.0365 3.3492
-14 -4 -2 -1.2518 3.1798
-14 -4 -1 -2.4105 -5.3486
-14 -4 0 -1.8030 1.4730
-14 -3 -8 4.7666 -0.2325
-14 -3 -7 -5.0360 -5.7571
-14 -3 -6 2.4114 6.4519
-14 -3 -5 -1.2118 -4.1232
-14 -3 -4 -0.2098 0.4965
-14 -3 -3 -0.2638 3.1819
-14 -3 -2 3.3342 -3.0315
-14 -3 -1 -1.7508 -0.4273
-14 -3 0 -4.8414 1.8189
-14 -2 -9 5.7179 2.1748
-14 -2 -8 1.2764 -0.1614
-14 -2 -7 -5.6485 -7.5869
-14 -2 -6 1.8244 6.8217
-14 -2 -5 3.7840 -0.1560
-14 -2 -4 -4.8864 -2.0447
-14 -2 -3 3.1242 3.7923
-14 -2 -2 0.3839 -10.0864
-14 -2 -1 -4.3245 8.9921
-14 -2 0 1.6582 1.3727
-14 -1 -9 -10.2829 -1.5698
-14 -1 -8 5.8492 2.8098
-14 -1 -7 -0.1371 -3.4865
-14 -1 -6 -0.4107 0.0378
-14 -1 -5 -1.5633 1.4980
-14 -1 -4 -0.2962 2.0362
-14 -1 -3 6.1487 -4.7134
-14 -1 -2 -4.3837 4.8150
-14 -1 -1 -3.1756 -4.8635
-14 -1 0 6.3028 4.1705
-14 0 1 -8.8841 0.0155
-14 0 2 -1.4255 -0.0038
-14 0 3 2.2919 -0.0005
-14 0 4 2.6221 0.0006
-14 0 5 -3.5300 -0.0023
-14 0 6 5.1398 0.0002
-14 0 7 -2.4131 0.0027
-14 0 8 -0.5425 -0.0005
-14 0 9 -3.1078 -0.0026
-14 0 10 1.6492 0.0004
-14 0 11 2.0236 0.0024
-14 0 12 -0.4241 -0.0000
-14 0 13 3.2666 -0.0023
-14 0 14 -5.1615 -0.0005
-14 0 15 -3.2209 0.0020
-14 0 16 10.2906 0.0009
-14 0 17 -8.9856 -0.0019
-14 1 1 4.3361 -5.3234
-14 1 2 2.9928 7.9127
-14 1 3 -6.8640 -4.7135
-14 1 4 2.1439 -1.2626
-14 1 5 -1.7389 2.9147
-14 1 6 3.5589 -1.9509
-14 1 7 -1.1069 1.0537
-14 1 8 2.7429 -2.9047
-14 1 9 -3.8018 6.7006
-14 1 10 0.2833 -6.6108
-14 1 11 -1.6354 3.1125
-14 1 12 4.2534 0.8173
-14 1 13 -3.3259 -2.9436
-14 1 14 2.7572 -0.2246
-14 1 15 -1.0502 4.6641
-14 1 16 1.5728 -5.5502
-14 1 17 -6.0640 5.1373
-14 2 1 2.6835 3.9800
-14 2 2 -3.0629 1.0138
-14 2 3 8.1308 -0.6836
-14 2 4 -10.8424 -5.1366
-14 2 5 1.5346 8.6061
-14 2 6 4.0517 -3.4903
-14 2 7 0.4615 -3.0308
-14 2 8 -3.9499 1.2128
-14 2 9 3.9536 2.0931
-14 2 10 -1.0496 -3.2983
-14 2 11 -2.6748 3.9877
-14 2 12 1.9386 -0.2993
-14 2 13 -0.2345 -2.3933
-14 2 14 1.0283 1.9131
-14 2 15 0.2253 -4.1885
-14 2 16 -3.8587 3.1950
-14 3 1 -8.3981 4.1594
-14 3 2 3.5287 -10.7845
-14 3 3 3.2060 8.4568
-14 3 4 -0.8518 -6.1869
-14 3 5 -4.1803 8.5745
-14 3 6 2.0950 -7.7619
-14 3 7 0.2410 5.6666
-14 3 8 0.4621 -2.5513
-14 3 9 0.2350 -0.0108
-14 3 10 -0.9930 -3.6617
-14 3 11 1.6892 1.9110
-14 3 12 -2.1734 6.7843
-14 3 13 0.1383 -5.6373
-14 3 14 0.2931 -1.0797
-14 3 15 2.3998 2.7849
-14 4 1 1.8803 2.7740
-14 4 2 3.9482 -4.4855
-14 4 3 -1.1300 -0.3918
-14 4 4 -5.4377 2.4795
-14 4 5 4.0441 0.8585
-14 4 6 0.7805 -3.9540
-14 4 7 -1.7650 2.6201
-14 4 8 0.1663 2.2249
-14 4 9 0.8606 -2.1327
-14 4 10 -1.7995 -0.1990
-14 4 11 0.2422 -1.6060
-14 4 12 4.6266 0.6353
-14 4 13 -4.0955 1.9689
-14 4 14 -1.2652 -0.0812
-14 5 1 4.7190 2.7643
-14 5 2 -4.2988 -2.9820
-14 5 3 2.0937 4.1224
-14 5 4 3.7103 -4.5601
-14 5 5 -6.2017 0.1608
-14 5 6 5.2079 1.5046
-14 5 7 -4.6106 -0.3066
-14 5 8 2.9476 -0.1053
-14 5 9 1.2935 2.2359
-14 5 10 -4.5451 -2.9534
-14 5 11 2.4098 -0.3619
-14 5 12 0.6663 3.8655
-14 5 13 -0.5274 -3.9165
-14 6 1 2.2833 1.7994
-14 6 2 -2.5636 -0.2059
-14 6 3 0.7934 0.0997
-14 6 4 -1.0732 0.4978
-14 6 5 2.4795 -2.0798
-14 6 6 -2.1083 2.2937
-14 6 7 1.2329 -1.9309
-14 6 8 0.6729 1.1820
-14 6 9 -2.9885 -1.0485
-14 6 10 2.9761 2.0803
-14 6 11 -1.1837 -2.8677
-14 7 1 -3.4348 2.2255
-14 7 2 2.2478 -3.7975
-14 7 3 -0.5973 0.7791
-14 7 4 0.0488 0.8253
-14 7 5 -1.3491 0.7996
-14 7 6 1.5116 -0.8650
-13 -7 -2 4.6013 -0.0819
-13 -7 -1 -1.2718 0.7765
-13 -7 0 -0.7193 0.1116
-13 -6 -5 4.4561 2.3095
-13 -6 -4 -4.8116 2.2700
-13 -6 -3 1.8179 -0.0476
-13 -6 -2 -0.6839 -1.4392
-13 -6 -1 1.5458 -4.8335
-13 -6 0 -0.4938 4.4791
-13 -5 -7 3.1369 -2.9309
-13 -5 -6 -6.2807 2.0827
-13 -5 -5 -0.3309 -3.1795
-13 -5 -4 4.6462 1.0400
-13 -5 -3 2.1385 2.7890
-13 -5 -2 -5.8261 1.3048
-13 -5 -1 2.3580 -6.1907
-13 -5 0 -1.9945 2.4128
-13 -4 -9 0.1975 -3.7164
-13 -4 -8 5.3085 5.3895
-13 -4 -7 -4.5011 -0.6129
-13 -4 -6 -0.2179 -4.8087
-13 -4 -5 0.9919 4.7838
-13 -4 -4 -1.3413 -0.7654
-13 -4 -3 -1.0786 -1.3116
-13 -4 -2 3.5992 -1.8551
-13 -4 -1 3.0256 3.8766
-13 -4 0 -4.5308 2.0663
-13 -3 -10 -3.6913 0.2934
-13 -3 -9 -0.3907 0.5709
-13 -3 -8 3.0636 -2.7711
-13 -3 -7 1.5917 6.6428
-13 -3 -6 -3.8282 -5.2991
-13 -3 -5 2.7356 -2.2512
-13 -3 -4 -1.0759 3.2366
-13 -3 -3 -3.6411 5.9589
-13 -3 -2 6.8172 -11.6285
-13 -3 -1 -6.0085 6.4105
-13 -3 0 4.0405 -2.2075
-13 -2 -10 0.7616 -1.2404
-13 -2 -9 -4.1414 0.9705
-13 -2 -8 -3.2566 0.0067
-13 -2 -7 9.7092 2.4376
-13 -2 -6 -3.9637 -3.0294
-13 -2 -5 -3.3631 0.7410
-13 -2 -4 3.4204 1.9413
-13 -2 -3 -1.8398 -7.8181
-13 -2 -2 4.4028 14.6698
-13 -2 -1 -6.1085 -12.2441
-13 -2 0 6.3257 2.3364
-13 -1 -11 -5.8858 -7.1147
-13 -1 -10 4.0389 0.8479
-13 -1 -9 2.5859 4.0932
-13 -1 -8 -5.3449 1.1279
-13 -1 -7 6.2342 -6.7962
-13 -1 -6 -4.1151 1.3429
-13 -1 -5 -3.6701 7.2197
-13 -1 -4 4.2111 -5.8302
-13 -1 -3 4.1575 -0.4406
-13 -1 -2 -7.3861 1.4495
-13 -1 -1 4.6099 -1.3420
-13 -1 0 -3.6713 6.3515
-13 0 1 0.2926 -0.0141
-13 0 2 -0.2931 0.0026
-13 0 3 -2.9790 0.0060
-13 0 4 2.2127 -0.0022
-13 0 5 -3.2920 -0.0027
-13 0 6 0.9533 0.0022
-13 0 7 3.0399 0.0012
-13 0 8 2.1204 -0.0025
-13 0 9 -4.2744 -0.0010
-13 0 10 -0.6340 0.0023
-13 0 11 1.0746 0.0013
-13 0 12 -2.0437 -0.0018
-13 0 13 2.0544 -0.0016
-13 0 14 5.0864 0.0013
-13 0 15 -4.4756 0.0018
-13 0 16 -4.0951 -0.0007
-13 0 17 3.4267 -0.0019
-13 1 1 -6.2908 -8.6890
-13 1 2 4.2894 1.2372
-13 1 3 3.8596 5.0995
-13 1 4 -3.6027 -1.9202
-13 1 5 -2.9461 -2.6189
-13 1 6 3.3952 4.4831
-13 1 7 -3.9394 -5.3846
-13 1 8 3.4053 2.8286
-13 1 9 3.6495 2.4251
-13 1 10 -5.3258 -6.0189
-13 1 11 1.6181 3.8751
-13 1 12 -2.0783 2.5842
-13 1 13 1.8646 -4.4520
-13 1 14 0.2849 0.5015
-13 1 15 -0.4539 3.9409
-13 1 16 -0.5397 -7.9595
-13 1 17 5.4169 8.0513
-13 2 1 -9.2393 3.3603
-13 2 2 6.0591 -16.5474
-13 2 3 3.1969 20.6160
-13 2 4 -5.2770 -11.0805
-13 2 5 5.1293 1.2024
-13 2 6 -6.9180 1.8940
-13 2 7 1.6956 -0.2810
-13 2 8 2.9574 0.6133
-13 2 9 1.6337 -0.9837
-13 2 10 -6.3477 -0.9787
-13 2 11 6.9143 -2.3748
-13 2 12 -4.7532 4.2904
-13 2 13 -0.5325 3.3476
-13 2 14 3.5372 -6.8410
-13 2 15 -1.1115 1.7951
-13 2 16 -2.4372 1.7880
-13 2 17 2.9808 -1.6858
-13 3 1 2.9766 6.9015
-13 3 2 -6.4758 -10.3648
-13 3 3 8.8200 8.3116
-13 3 4 -3.5508 -3.9718
-13 3 5 -1.0031 -1.8854
-13 3 6 1.1479 2.4825
-13 3 7 -0.7218 -0.6907
-13 3 8 0.5044 3.9818
-13 3 9 -2.9820 -3.6276
-13 3 10 3.7591 1.2544
-13 3 11 1.8118 -3.7453
-13 3 12 -4.1236 2.5379
-13 3 13 0.3372 -0.7286
-13 3 14 2.1991 4.6186
-13 3 15 -2.6055 -5.7413
-13 3 16 0.3272 3.5783
-13 4 1 -4.6931 3.7721
-13 4 2 4.7508 4.0226
-13 4 3 1.6084 -3.8428
-13 4 4 -1.2050 -3.2423
-13 4 5 0.6240 2.4174
-13 4 6 -2.8588 2.2828
-13 4 7 3.1512 -2.8569
-13 4 8 -1.9656 -0.2958
-13 4 9 1.5305 0.5084
-13 4 10 -1.3053 4.1231
-13 4 11 0.1452 -3.0798
-13 4 12 -2.2992 -2.0910
-13 4 13 5.9493 1.9760
-13 4 14 -1.8579 -0.9833
-13 4 15 -3.3768 0.8896
-13 5 1 0.2318 2.7700
-13 5 2 -4.2475 -4.2049
-13 5 3 1.4398 0.3622
-13 5 4 1.1047 6.4914
-13 5 5 1.2865 -5.0336
-13 5 6 -3.2388 -1.6424
-13 5 7 3.0359 2.1827
-13 5 8 -0.4281 -0.1467
-13 5 9 -1.9783 -0.3491
-13 5 10 1.6065 -0.2319
-13 5 11 0.1695 1.0303
-13 5 12 -1.5556 1.2390
-13 5 13 -0.4269 -3.0870
-13 5 14 3.0754 0.2203
-13 6 1 -3.2671 -2.7453
-13 6 2 5.4270 2.5863
-13 6 3 -0.5940 -0.7844
-13 6 4 -3.2947 3.4218
-13 6 5 -0.3411 -1.6280
-13 6 6 1.5289 -4.2291
-13 6 7 0.9267 5.7259
-13 6 8 0.5278 -2.8284
-13 6 9 -1.7378 0.8958
-13 6 10 -0.9027 -0.3062
-13 6 11 1.4107 -2.1085
-13 6 12 2.5315 3.1460
-13 7 1 -3.7407 -1.3239
-13 7 2 2.2429 2.6277
-13 7 3 3.3253 -2.2500
-13 7 4 -3.0727 1.1618
-13 7 5 -0.3681 -3.3470
-13 7 6 0.0134 4.1977
-13 7 7 1.5859 0.3274
-13 7 8 -2.2846 -3.1825
-13 7 9 1.6779 1.6247
-12 -8 0 2.8982 -1.2658
-12 -7 -5 -4.2974 5.2476
-12 -7 -4 3.8273 0.1329
-12 -7 -3 0.3639 -2.1254
-12 -7 -2 -4.5960 2.9805
-12 -7 -1 7.6648 -2.2649
-12 -7 0 -7.8854 -1.7844
-12 -6 -7 2.8772 1.1602
-12 -6 -6 -0.1546 -3.7867
-12 -6 -5 3.6437 -0.0563
-12 -6 -4 -1.2806 3.4923
-12 -6 -3 -4.4269 -1.8204
-12 -6 -2 4.3246 0.6847
-12 -6 -1 -0.9479 1.0812
-12 -6 0 -0.7850 -4.1260
-12 -5 -9 2.0301 1.8549
-12 -5 -8 -5.2441 0.7406
-12 -5 -7 3.8633 0.6776
-12 -5 -6 0.8829 0.8155
-12 -5 -5 -3.3871 -3.2885
-12 -5 -4 0.1015 1.3263
-12 -5 -3 0.9171 0.4620
-12 -5 -2 -0.0993 0.7084
-12 -5 -1 8.7323 -2.0930
-12 -5 0 -13.5675 3.9766
-12 -4 -10 3.9556 3.1813
-12 -4 -9 -3.2546 -0.2397
-12 -4 -8 -2.9201 -6.7768
-12 -4 -7 7.1353 6.5818
-12 -4 -6 -0.1222 -1.3996
-12 -4 -5 -3.4061 0.6555
-12 -4 -4 -1.5307 -5.0444
-12 -4 -3 1.9531 8.4426
-12 -4 -2 -1.0999 -6.3421
-12 -4 -1 0.7969 -0.3276
-12 -4 0 1.6300 2.4434
-12 -3 -11 0.4141 3.3929
-12 -3 -10 3.1553 -7.1394
-12 -3 -9 -1.5089 5.3500
-12 -3 -8 -6.6851 0.1761
-12 -3 -7 7.5930 -3.6453
-12 -3 -6 0.1969 5.8902
-12 -3 -5 -5.0705 -4.6894
-12 -3 -4 3.4799 -2.2046
-12 -3 -3 2.1312 6.2896
-12 -3 -2 -1.7475 -3.5591
-12 -3 -1 -7.4200 1.2386
-12 -3 0 8.7376 -0.8619
-12 -2 -12 -2.2888 -1.1087
-12 -2 -11 -0.5002 4.4812
-12 -2 -10 -0.0452 -10.3175
-12 -2 -9 3.5868 12.2330
-12 -2 -8 -3.1720 -5.7985
-12 -2 -7 2.8864 -5.2688
-12 -2 -6 -7.0435 8.8883
-12 -2 -5 4.9572 -1.5237
-12 -2 -4 5.8672 -4.1885
-12 -2 -3 -11.4175 3.6181
-12 -2 -2 4.0768 -3.8076
-12 -2 -1 5.4873 2.5319
-12 -2 0 -2.6935 4.9552
-12 -1 -12 3.4249 -3.6998
-12 -1 -11 -2.1107 3.0070
-12 -1 -10 4.8135 -2.7581
-12 -1 -9 -8.9849 -2.9898
-12 -1 -8 2.4021 5.7196
-12 -1 -7 2.4801 0.8960
-12 -1 -6 8.0975 -4.7971
-12 -1 -5 -12.7458 -1.3918
-12 -1 -4 2.8160 3.6699
-12 -1 -3 -0.3858 4.7951
-12 -1 -2 5.4452 -7.8360
-12 -1 -1 -2.9607 -1.8529
-12 -1 0 -3.6294 9.2177
-12 0 1 -2.1970 -0.0039
-12 0 2 -0.1345 0.0038
-12 0 3 3.1472 -0.0027
-12 0 4 -2.3940 -0.0030
-12 0 5 1.4698 0.0033
-12 0 6 -2.2859 0.0031
-12 0 7 0.2868 -0.0024
-12 0 8 0.4122 -0.0029
-12 0 9 0.9012 0.0013
-12 0 10 0.8480 0.0026
-12 0 11 0.4329 -0.0005
-12 0 12 -3.5732 -0.0023
-12 0 13 -1.6130 -0.0000
-12 0 14 6.8893 0.0019
-12 0 15 -3.8583 0.0003
-12 0 16 2.3736 -0.0017
-12 0 17 -2.5323 -0.0004
-12 0 18 -2.6016 0.0018
-12 1 1 -5.8997 -5.1794
-12 1 2 2.5616 0.6483
-12 1 3 2.5833 -4.0177
-12 1 4 -6.3785 6.6773
-12 1 5 8.1922 -2.5347
-12 1 6 -3.9630 -2.2463
-12 1 7 -4.1679 2.8575
-12 1 8 6.5510 -0.9157
-12 1 9 -3.6852 1.8537
-12 1 10 1.6541 -5.5431
-12 1 11 -1.0240 4.9791
-12 1 12 1.2871 -3.8544
-12 1 13 -1.7093 8.7556
-12 1 14 2.0549 -11.4578
-12 1 15 -3.2382 5.1510
-12 1 16 1.5026 3.1466
-12 1 17 3.2060 -4.4489
-12 1 18 -1.3028 -0.1672
-12 2 1 -4.9417 7.4875
-12 2 2 3.4486 4.4385
-12 2 3 -1.6329 -15.2375
-12 2 4 3.8990 11.4450
-12 2 5 -1.6334 -2.6736
-12 2 6 2.2995 -3.8229
-12 2 7 -9.1048 6.1256
-12 2 8 8.8289 -2.0382
-12 2 9 -2.7367 -1.3374
-12 2 10 -2.0660 1.4488
-12 2 11 6.9504 -1.9450
-12 2 12 -6.6583 1.2663
-12 2 13 0.9967 0.2427
-12 2 14 -1.0575 -2.5347
-12 2 15 5.9449 4.4822
-12 2 16 -6.2707 -2.0890
-12 2 17 1.3716 -0.4422
-12 2 18 2.2704 0.3413
-12 3 1 1.7891 -1.2653
-12 3 2 -0.1037 -0.1834
-12 3 3 -0.4704 4.1292
-12 3 4 3.4286 0.3504
-12 3 5 -5.4928 -3.6123
-12 3 6 6.3835 -2.5806
-12 3 7 -2.5707 2.5571
-12 3 8 -0.0987 2.5751
-12 3 9 -3.6685 -2.4296
-12 3 10 2.6395 2.8816
-12 3 11 1.5687 -2.5015
-12 3 12 -0.0963 -0.1695
-12 3 13 0.5530 -0.3412
-12 3 14 -3.6483 -0.8510
-12 3 15 2.6363 4.3328
-12 3 16 -1.1280 -3.5733
-12 3 17 1.8569 -0.5590
-12 4 1 1.9739 -1.8512
-12 4 2 -2.8571 0.8150
-12 4 3 -5.5828 3.3719
-12 4 4 5.3966 -2.2602
-12 4 5 1.3813 2.5135
-12 4 6 0.7026 -4.6360
-12 4 7 -6.6925 4.3040
-12 4 8 8.3519 -3.4230
-12 4 9 -4.4162 -0.1629
-12 4 10 -0.3858 3.0679
-12 4 11 0.2601 -1.7932
-12 4 12 1.6783 1.6203
-12 4 13 -3.0232 -0.5349
-12 4 14 1.9966 -1.0932
-12 4 15 2.8592 -1.6047
-12 4 16 -3.7280 3.3342
-12 5 1 -2.7384 -4.1323
-12 5 2 -6.5285 2.1216
-12 5 3 5.1589 -1.0411
-12 5 4 1.7710 -1.2564
-12 5 5 -6.9046 0.7915
-12 5 6 1.8850 4.9756
-12 5 7 4.8027 -4.9435
-12 5 8 -3.4118 0.2868
-12 5 9 0.9128 -0.2160
-12 5 10 -1.0497 1.4236
-12 5 11 2.1207 -2.2527
-12 5 12 -2.6217 2.1917
-12 5 13 1.1040 1.5993
-12 5 14 0.3949 -4.2701
-12 5 15 -2.6493 1.7496
-12 6 1 1.5955 -2.0562
-12 6 2 -6.5281 -1.9003
-12 6 3 9.8541 2.4711
-12 6 4 -3.9613 -2.0404
-12 6 5 1.0228 0.2449
-12 6 6 -4.5620 3.0783
-12 6 7 1.6727 -5.2402
-12 6 8 4.2796 5.1232
-12 6 9 -5.5036 -1.8038
-12 6 10 5.1242 -1.9565
-12 6 11 -3.4353 2.6603
-12 6 12 0.3279 -2.2892
-12 6 13 -0.6580 2.4506
-12 7 1 -2.0039 3.4825
-12 7 2 -5.0003 -0.4176
-12 7 3 3.5328 -2.6097
-12 7 4 0.0864 4.1609
-12 7 5 1.1073 -3.9853
-12 7 6 0.5538 1.8756
-12 7 7 -3.7917 -1.1302
-12 7 8 1.5529 1.3734
-12 7 9 1.7647 -0.1897
-12 7 10 -2.3196 0.8623
-12 7 11 1.2638 -3.9201
-12 8 1 -2.0975 3.2534
-12 8 2 3.0171 -4.3964
-12 8 3 -3.7774 1.9925
-12 8 4 2.0036 -0.7014
-12 8 5 -2.1598 0.2249
-12 8 6 2.6219 2.1177
-11 -8 -3 -1.2851 1.0196
-11 -8 -2 0.8860 -0.6679
-11 -8 -1 -3.8775 -0.6412
-11 -8 0 3.9153 3.9063
-11 -7 -6 2.5955 -1.8756
-11 -7 -5 -3.3800 4.6845
-11 -7 -4 4.4960 -2.7358
-11 -7 -3 -1.6503 -5.8767
-11 -7 -2 -4.6657 9.9559
-11 -7 -1 6.6401 -5.1649
-11 -7 0 -1.1804 1.1597
-11 -6 -8 3.8999 5.4926
-11 -6 -7 -2.1863 1.6371
-11 -6 -6 -4.3738 -5.1394
-11 -6 -5 -0.0053 0.3841
-11 -6 -4 6.0590 0.8979
-11 -6 -3 -1.3455 2.8252
-11 -6 -2 -2.0674 -3.7345
-11 -6 -1 -3.5249 1.3533
-11 -6 0 10.5488 0.2306
-11 -5 -10 -3.7530 0.9481
-11 -5 -9 6.0588 2.6043
-11 -5 -8 -0.8623 -2.8875
-11 -5 -7 -1.3054 -2.2599
-11 -5 -6 0.4047 0.9560
-11 -5 -5 0.4326 6.7747
-11 -5 -4 1.3099 -7.0482
-11 -5 -3 -6.6212 0.6282
-11 -5 -2 3.4048 1.8501
-11 -5 -1 5.8747 -3.7456
-11 -5 0 -4.0350 10.6222
-11 -4 -11 2.6025 -4.3901
-11 -4 -10 -0.6165 4.1239
-11 -4 -9 3.3241 0.1400
-11 -4 -8 -5.2144 -0.8772
-11 -4 -7 -0.7493 -2.8615
-11 -4 -6 3.9741 5.8711
-11 -4 -5 0.7118 -4.7351
-11 -4 -4 -0.3613 1.4049
-11 -4 -3 -0.6456 -1.2141
-11 -4 -2 -4.6161 2.5915
-11 -4 -1 4.7758 0.3685
-11 -4 0 -2.9995 -3.6448
-11 -3 -12 -2.1870 2.2189
-11 -3 -11 -0.8795 3.4090
-11 -3 -10 4.0948 -3.6664
-11 -3 -9 -6.5545 -0.1476
-11 -3 -8 10.4033 -2.0866
-11 -3 -7 -10.5154 3.5480
-11 -3 -6 3.5547 1.8125
-11 -3 -5 -1.4163 -2.3282
-11 -3 -4 7.5838 -1.0532
-11 -3 -3 -9.3909 -1.1312
-11 -3 -2 1.9673 3.9976
-11 -3 -1 9.1263 -3.7732
-11 -3 0 -10.7612 2.2776
-11 -2 -13 -3.9996 -5.1050
-11 -2 -12 4.9180 1.5209
-11 -2 -11 -1.9726 3.1227
-11 -2 -10 3.1796 -0.5087
-11 -2 -9 -5.4614 -2.8802
-11 -2 -8 0.1939 -0.0556
-11 -2 -7 5.2077 0.9233
-11 -2 -6 -1.2967 3.3703
-11 -2 -5 -3.3024 -5.0680
-11 -2 -4 -0.1282 0.7175
-11 -2 -3 5.1363 3.1988
-11 -2 -2 -5.8937 0.0262
-11 -2 -1 2.5969 -3.2130
-11 -2 0 1.8626 -3.8496
-11 -1 -13 -2.1038 -0.1136
-11 -1 -12 -2.0332 -1.8747
-11 -1 -11 -1.1721 6.9659
-11 -1 -10 8.6480 -3.9010
-11 -1 -9 -2.6382 -0.5449
-11 -1 -8 -3.5011 -1.6017
-11 -1 -7 -3.8918 3.8682
-11 -1 -6 5.7928 -1.7212
-11 -1 -5 0.8650 0.8707
-11 -1 -4 0.2227 -3.0377
-11 -1 -3 -0.4236 2.1475
-11 -1 -2 -5.9416 0.6920
-11 -1 -1 2.7139 -0.0643
-11 -1 0 5.5019 -1.7020
-11 0 1 3.3597 0.0102
-11 0 2 1.6041 -0.0013
-11 0 3 0.4159 -0.0061
-11 0 4 -3.3337 0.0007
-11 0 5 1.8862 0.0042
-11 0 6 -0.6496 -0.0001
-11 0 7 0.5820 -0.0030
-11 0 8 2.5759 -0.0004
-11 0 9 -3.5393 0.0022
-11 0 10 -1.3363 0.0007
-11 0 11 2.0950 -0.0018
-11 0 12 3.0764 -0.0009
-11 0 13 -4.1267 0.0017
-11 0 14 0.0526 0.0010
-11 0 15 1.0365 -0.0017
-11 0 16 0.4357 -0.0013
-11 0 17 3.9094 0.0014
-11 0 18 -7.7814 0.0015
-11 0 19 2.2557 -0.0009
-11 1 1 3.2853 1.9145
-11 1 2 2.3199 -1.9260
-11 1 3 -4.8332 1.8786
-11 1 4 8.2285 -0.2390
-11 1 5 -7.3894 -2.2202
-11 1 6 0.1692 1.4420
-11 1 7 3.0107 1.4033
-11 1 8 -0.6246 -1.9807
-11 1 9 -1.3328 1.4563
-11 1 10 2.2413 0.6869
-11 1 11 0.9399 -4.0295
-11 1 12 -6.6881 2.5404
-11 1 13 5.5448 1.4335
-11 1 14 1.0956 -0.6300
-11 1 15 -4.8893 -2.7231
-11 1 16 2.5027 2.4431
-11 1 17 3.9169 1.6583
-11 1 18 -6.4578 -4.6317
-11 1 19 2.4357 4.1786
-11 2 1 -2.0115 -14.1334
-11 2 2 1.6349 12.6461
-11 2 3 -4.4521 -2.9637
-11 2 4 1.2848 1.2870
-11 2 5 4.3201 -3.3331
-11 2 6 -1.3012 -1.4600
-11 2 7 -0.9517 3.6345
-11 2 8 -1.0762 -0.4372
-11 2 9 -1.7645 -0.4737
-11 2 10 3.4589 2.1323
-11 2 11 -3.5930 -5.3202
-11 2 12 10.3011 5.2808
-11 2 13 -11.6392 -0.9747
-11 2 14 2.9652 -5.1222
-11 2 15 0.4730 6.7851
-11 2 16 1.5350 -3.5607
-11 2 17 -0.3123 0.8122
-11 2 18 -1.6794 -0.4039
-11 3 1 1.5189 5.1080
-11 3 2 -7.9791 -12.4545
-11 3 3 2.6472 2.9778
-11 3 4 -0.1425 11.4270
-11 3 5 -0.1754 -8.7427
-11 3 6 0.4166 0.9966
-11 3 7 -0.1111 1.2180
-11 3 8 5.8803 -3.4663
-11 3 9 -7.4589 0.1247
-11 3 10 -0.6944 3.0597
-11 3 11 0.6278 3.5280
-11 3 12 6.3665 -5.9577
-11 3 13 -5.4641 0.3904
-11 3 14 -0.7150 1.3711
-11 3 15 5.6401 0.5305
-11 3 16 -5.5802 -0.2203
-11 3 17 1.2353 -2.1985
-11 3 18 0.7037 1.5220
-11 4 1 3.9502 0.0914
-11 4 2 -0.7226 -4.8472
-11 4 3 0.3794 5.7197
-11 4 4 -2.9469 -7.1928
-11 4 5 -0.0692 3.3643
-11 4 6 1.4745 5.4829
-11 4 7 -0.7323 -4.7038
-11 4 8 1.6700 -0.9357
-11 4 9 -0.7212 3.0476
-11 4 10 2.9525 -6.7750
-11 4 11 -7.2359 6.8026
-11 4 12 4.3331 -0.8712
-11 4 13 2.3785 -2.5433
-11 4 14 -6.0900 2.1321
-11 4 15 3.6732 2.0523
-11 4 16 1.7589 -6.8154
-11 4 17 -1.8237 6.8434
-11 5 1 4.1204 -14.5432
-11 5 2 -10.0143 9.5594
-11 5 3 12.5804 -4.2241
-11 5 4 -7.9731 8.3693
-11 5 5 3.0585 -12.1129
-11 5 6 -1.0969 2.4677
-11 5 7 -2.4500 4.9442
-11 5 8 1.7841 1.5887
-11 5 9 1.5424 -5.5462
-11 5 10 -0.7518 3.3986
-11 5 11 -0.8093 -3.7038
-11 5 12 2.0461 3.1439
-11 5 13 -0.9088 -2.1424
-11 5 14 -4.3567 2.0674
-11 5 15 6.6820 -0.1974
-11 5 16 -3.7963 -0.0856
-11 6 1 -8.4089 -0.2487
-11 6 2 -1.1020 1.6544
-11 6 3 2.7635 -4.4402
-11 6 4 0.1390 7.1700
-11 6 5 3.9984 -3.2219
-11 6 6 -7.5468 -3.9876
-11 6 7 7.3969 2.8411
-11 6 8 -5.1946 2.7625
-11 6 9 -3.2787 -2.9077
-11 6 10 8.4678 0.4530
-11 6 11 -2.7909 -0.5944
-11 6 12 -1.0296 1.7814
-11 6 13 -4.3239 -0.5323
-11 6 14 8.0092 -0.9986
-11 7 1 5.8727 -1.4519
-11 7 2 -5.0119 0.4256
-11 7 3 0.2313 1.6322
-11 7 4 -0.3954 -1.0342
-11 7 5 -1.2597 -1.7507
-11 7 6 4.8771 3.6184
-11 7 7 -1.5225 -1.6034
-11 7 8 -1.6878 -1.1323
-11 7 9 -1.3601 -1.6303
-11 7 10 4.1148 6.3025
-11 7 11 -3.5325 -4.9111
-11 7 12 0.7816 0.3156
-11 8 1 0.9590 4.6823
-11 8 2 -1.9525 -0.5166
-11 8 3 -1.3573 -2.8019
-11 8 4 3.1723 3.5289
-11 8 5 -0.6533 -4.0638
-11 8 6 -4.9713 1.7339
-11 8 7 6.2503 2.8545
-11 8 8 -2.5258 -3.4994
-10 -8 -5 4.9263 2.5203
-10 -8 -4 -2.5681 -1.3331
-10 -8 -3 3.7358 -1.8153
-10 -8 -2 -1.8797 4.2878
-10 -8 -1 -2.5232 -4.6281
-10 -8 0 3.2565 1.1329
-10 -7 -8 0.4707 4.1283
-10 -7 -7 -2.0199 -2.0183
-10 -7 -6 0.1729 -3.4203
-10 -7 -5 0.1547 3.2813
-10 -7 -4 1.3510 1.1516
-10 -7 -3 -1.2900 -1.1431
-10 -7 -2 -0.6077 -0.6967
-10 -7 -1 2.2076 -3.3689
-10 -7 0 0.3033 6.9755
-10 -6 -10 0.3376 -0.3901
-10 -6 -9 -3.8182 0.5464
-10 -6 -8 3.9191 -2.9700
-10 -6 -7 -0.8665 2.5832
-10 -6 -6 2.4361 -0.4253
-10 -6 -5 -3.9797 1.4448
-10 -6 -4 -0.2930 -4.4185
-10 -6 -3 2.6045 5.9143
-10 -6 -2 -2.5444 -4.8311
-10 -6 -1 0.9497 0.7725
-10 -6 0 3.7891 3.9879
-10 -5 -11 -3.1595 -7.2114
-10 -5 -10 5.6548 7.4488
-10 -5 -9 -10.3114 -1.5658
-10 -5 -8 5.6604 -2.8692
-10 -5 -7 2.8751 3.2887
-10 -5 -6 -7.7119 0.1813
-10 -5 -5 10.6207 -3.8424
-10 -5 -4 -3.0406 1.7865
-10 -5 -3 -9.2981 2.4206
-10 -5 -2 6.0630 -0.8476
-10 -5 -1 6.0356 -5.4002
-10 -5 0 -11.0907 7.9693
-10 -4 -12 -2.6753 -5.8987
-10 -4 -11 0.1244 7.8328
-10 -4 -10 -1.2662 -1.9728
-10 -4 -9 4.3863 -2.2572
-10 -4 -8 -2.1997 -5.2454
-10 -4 -7 -3.0774 14.2802
-10 -4 -6 2.5189 -13.2040
-10 -4 -5 -2.5330 6.6744
-10 -4 -4 4.4419 2.5690
-10 -4 -3 1.1868 -10.2714
-10 -4 -2 -3.1953 6.5926
-10 -4 -1 -4.1399 2.3649
-10 -4 0 6.3934 -3.7949
-10 -3 -13 -2.8617 -2.3423
-10 -3 -12 2.0517 -5.5171
-10 -3 -11 -0.3730 9.1439
-10 -3 -10 0.0477 -2.8221
-10 -3 -9 2.6272 -0.6142
-10 -3 -8 -7.6249 2.5890
-10 -3 -7 9.9338 -8.2720
-10 -3 -6 -3.8681 2.9088
-10 -3 -5 -5.6284 10.0462
-10 -3 -4 3.9098 -10.7705
-10 -3 -3 3.7692 3.3057
-10 -3 -2 -0.4642 2.0056
-10 -3 -1 -9.2781 -5.5020
-10 -3 0 12.0631 4.9520
-10 -2 -14 2.2954 4.0904
-10 -2 -13 -7.2014 -7.2142
-10 -2 -12 3.2854 6.0967
-10 -2 -11 2.3424 -2.4450
-10 -2 -10 -5.5934 -1.8121
-10 -2 -9 9.3981 5.5454
-10 -2 -8 -11.0497 -4.0945
-10 -2 -7 8.8591 0.3463
-10 -2 -6 -4.7177 0.4455
-10 -2 -5 1.1113 0.3723
-10 -2 -4 -0.7278 -0.1204
-10 -2 -3 1.5655 -3.8830
-10 -2 -2 0.3618 7.2610
-10 -2 -1 -3.2299 -3.5245
-10 -2 0 1.8570 0.3060
-10 -1 -14 3.0784 -0.8107
-10 -1 -13 0.5580 5.9680
-10 -1 -12 -2.3118 -2.2840
-10 -1 -11 -1.5275 -5.3286
-10 -1 -10 -2.4264 2.2872
-10 -1 -9 3.9811 5.0520
-10 -1 -8 5.2854 -2.8170
-10 -1 -7 -6.7290 -3.3006
-10 -1 -6 -1.9304 3.7478
-10 -1 -5 4.7648 -0.9980
-10 -1 -4 -2.1764 -0.9104
-10 -1 -3 -0.8552 3.0395
-10 -1 -2 4.4185 -3.2986
-10 -1 -1 -2.9171 -0.5588
-10 -1 0 -2.8470 0.4705
-10 0 1 1.1352 0.0128
-10 0 2 -2.3794 -0.0042
-10 0 3 2.3596 -0.0038
-10 0 4 0.7158 0.0023
-10 0 5 -3.3947 0.0017
-10 0 6 2.0422 -0.0016
-10 0 7 -3.3307 -0.0011
-10 0 8 5.7645 0.0012
-10 0 9 -0.8568 0.0013
-10 0 10 -4.2263 -0.0012
-10 0 11 4.3010 -0.0020
-10 0 12 -4.2153 0.0010
-10 0 13 5.6322 0.0025
-10 0 14 -8.1312 -0.0005
-10 0 15 5.9914 -0.0023
-10 0 16 -1.8971 0.0001
-10 0 17 6.6683 0.0016
-10 0 18 -10.8617 -0.0003
-10 0 19 6.1732 -0.0012
-10 1 1 -4.4114 6.1557
-10 1 2 5.7280 -9.4778
-10 1 3 -11.3408 7.5227
-10 1 4 7.3328 -4.1854
-10 1 5 8.1333 0.1968
-10 1 6 -10.5585 1.9380
-10 1 7 -1.0461 -1.6963
-10 1 8 4.4190 1.0634
-10 1 9 -2.7066 -0.6114
-10 1 10 3.1964 0.0138
-10 1 11 -0.6920 0.9345
-10 1 12 2.1448 1.1698
-10 1 13 -6.4591 -5.2728
-10 1 14 2.0745 3.4268
-10 1 15 5.2185 1.1413
-10 1 16 -6.4453 0.8844
-10 1 17 0.5407 -5.6588
-10 1 18 7.1230 5.3777
-10 1 19 -6.3094 -2.6488
-10 2 1 2.9591 7.2248
-10 2 2 -4.3829 -16.4662
-10 2 3 1.6167 12.2441
-10 2 4 1.8979 0.9428
-10 2 5 -6.2517 -4.0700
-10 2 6 6.4073 -1.5448
-10 2 7 -2.1020 5.8880
-10 2 8 4.5662 -9.0267
-10 2 9 -7.2666 6.6272
-10 2 10 0.7615 0.3243
-10 2 11 -0.9288 -3.2042
-10 2 12 9.3262 4.2730
-10 2 13 -9.1561 -6.0047
-10 2 14 3.8238 5.3465
-10 2 15 -0.3529 -3.2838
-10 2 16 -1.9966 3.0582
-10 2 17 -0.3573 -5.2286
-10 2 18 4.5427 4.7090
-10 2 19 -4.5115 -0.1656
-10 3 1 4.6061 -2.5883
-10 3 2 4.0652 7.3171
-10 3 3 -1.6690 -13.4935
-10 3 4 -4.5966 10.8596
-10 3 5 3.7256 -8.8329
-10 3 6 -1.1680 9.9097
-10 3 7 -1.1278 -3.2422
-10 3 8 1.0024 -1.2972
-10 3 9 4.6573 -2.0471
-10 3 10 -3.4566 0.7144
-10 3 11 -4.1357 1.0660
-10 3 12 3.0675 1.5023
-10 3 13 0.9711 -1.0719
-10 3 14 1.1644 -0.3280
-10 3 15 -4.6768 0.8902
-10 3 16 4.8045 -1.9719
-10 3 17 -0.1569 1.2000
-10 3 18 -3.3688 0.3853
-10 4 1 -3.6504 -2.0840
-10 4 2 0.1080 3.5342
-10 4 3 4.3429 -2.6085
-10 4 4 -4.2216 0.7638
-10 4 5 2.7361 -2.6615
-10 4 6 -0.8725 2.1263
-10 4 7 -4.1110 0.4086
-10 4 8 3.1975 -2.0049
-10 4 9 1.1317 5.6954
-10 4 10 -0.0374 -4.4043
-10 4 11 -0.0678 -1.1739
-10 4 12 -1.9999 0.3829
-10 4 13 1.7242 0.5156
-10 4 14 -1.0133 1.4482
-10 4 15 0.5784 0.6600
-10 4 16 -0.1816 -3.6582
-10 4 17 -1.0923 4.9267
-10 5 1 -5.5368 -3.3244
-10 5 2 -5.9773 -0.5286
-10 5 3 7.8130 -3.4165
-10 5 4 1.2316 6.1030
-10 5 5 -6.4825 -0.4648
-10 5 6 4.9442 -1.5173
-10 5 7 1.1972 -1.3554
-10 5 8 -4.6472 -3.5115
-10 5 9 -0.3815 6.0444
-10 5 10 2.5703 1.8720
-10 5 11 0.1193 -4.3739
-10 5 12 1.8216 0.5483
-10 5 13 -4.4559 1.4830
-10 5 14 1.8936 -4.4397
-10 5 15 3.2202 3.5703
-10 5 16 -5.2878 1.3722
-10 6 1 -2.2799 3.9155
-10 6 2 -1.9923 2.4634
-10 6 3 -1.0809 -7.2822
-10 6 4 3.7497 3.2126
-10 6 5 -3.8064 3.1850
-10 6 6 4.0858 -2.4658
-10 6 7 -1.9275 -1.4970
-10 6 8 2.0026 2.7377
-10 6 9 -3.1493 -2.6581
-10 6 10 -0.5805 3.2757
-10 6 11 3.5809 -4.8729
-10 6 12 -2.4745 4.0985
-10 6 13 0.5415 -0.5652
-10 6 14 0.7010 0.9147
-10 6 15 -1.3747 -1.9379
-10 7 1 1.7354 -2.0998
-10 7 2 1.9852 -3.9876
-10 7 3 -0.8879 3.8175
-10 7 4 -2.5296 -0.9914
-10 7 5 -1.3780 0.1128
-10 7 6 4.3362 -1.2681
-10 7 7 -2.1960 2.2703
-10 7 8 0.5024 -1.9058
-10 7 9 0.3503 1.0373
-10 7 10 1.0147 -0.3737
-10 7 11 -3.4816 0.5622
-10 7 12 2.9634 -0.8741
-10 7 13 -0.7715 -0.5307
-10 8 1 -3.0961 -2.2218
-10 8 2 2.5168 -0.6776
-10 8 3 0.0674 4.4229
-10 8 4 -1.1678 -2.2195
-10 8 5 1.3200 0.0211
-10 8 6 -1.0387 -1.1029
-10 8 7 -0.1010 0.7519
-10 8 8 -1.8108 -0.0258
-10 8 9 4.4405 1.4725
-10 8 10 -3.6181 -2.8116
-9 -8 -6 2.7617 0.3215
-9 -8 -5 -3.2924 -0.3201
-9 -8 -4 2.1128 3.0480
-9 -8 -3 -2.4740 -5.2259
-9 -8 -2 3.6380 3.9585
-9 -7 -9 -5.6222 -1.6160
-9 -7 -8 4.1942 1.4947
-9 -7 -7 -0.1509 0.1687
-9 -7 -6 -0.3644 -1.2059
-9 -7 -5 -0.3837 0.4649
-9 -7 -4 -2.3990 -2.6129
-9 -7 -3 5.0995 6.6207
-9 -7 -2 -3.6457 -4.5236
-9 -7 -1 -1.9130 -0.6031
-9 -7 0 5.2314 -0.3629
-9 -6 -11 -5.6961 -0.7223
-9 -6 -10 4.1091 -1.9401
-9 -6 -9 -0.0482 1.9560
-9 -6 -8 -4.3387 1.7726
-9 -6 -7 3.2024 -3.7408
-9 -6 -6 2.5970 2.9991
-9 -6 -5 -5.6438 -2.3466
-9 -6 -4 7.4489 -0.6289
-9 -6 -3 -6.8850 6.4799
-9 -6 -2 0.4169 -10.4699
-9 -6 -1 5.3177 9.8908
-9 -6 0 -9.4677 -4.9224
-9 -5 -12 0.4003 -1.7631
-9 -5 -11 3.0464 -0.1936
-9 -5 -10 -4.4834 -0.9697
-9 -5 -9 5.2618 2.0578
-9 -5 -8 -0.8603 0.6790
-9 -5 -7 -9.5646 -5.9969
-9 -5 -6 11.4190 4.6841
-9 -5 -5 -7.9192 4.5995
-9 -5 -4 10.2688 -5.4468
-9 -5 -3 -6.4263 -4.1900
-9 -5 -2 -4.2599 5.8944
-9 -5 -1 7.9237 3.3616
-9 -5 0 -5.8298 -10.4831
-9 -4 -13 1.2251 -3.2156
-9 -4 -12 1.4419 2.3511
-9 -4 -11 -2.2161 -8.2729
-9 -4 -10 -2.3514 11.3729
-9 -4 -9 7.2660 -0.0128
-9 -4 -8 -4.6972 -13.2917
-9 -4 -7 0.2311 12.5899
-9 -4 -6 1.4934 -6.0516
-9 -4 -5 -2.0434 0.1728
-9 -4 -4 -4.5440 5.8882
-9 -4 -3 10.4978 -5.3080
-9 -4 -2 -3.9149 0.5996
-9 -4 -1 -1.2088 -1.3897
-9 -4 0 0.0807 3.7827
-9 -3 -14 -2.6926 3.8114
-9 -3 -13 -0.5715 -3.5442
-9 -3 -12 3.2234 1.7378
-9 -3 -11 -1.8408 -0.4032
-9 -3 -10 -1.9455 -4.8912
-9 -3 -9 2.1989 7.0979
-9 -3 -8 0.8865 1.1078
-9 -3 -7 -3.5808 -8.3959
-9 -3 -6 5.8911 10.0750
-9 -3 -5 -2.1217 -8.6714
-9 -3 -4 -4.9495 0.1387
-9 -3 -3 0.6408 3.7708
-9 -3 -2 6.6161 6.7261
-9 -3 -1 -3.7984 -13.1337
-9 -3 0 2.7685 5.2763
-9 -2 -14 -3.6084 -3.8789
-9 -2 -13 4.8002 -2.5141
-9 -2 -12 -2.6465 3.7022
-9 -2 -11 -2.0275 4.4797
-9 -2 -10 3.0439 -7.6484
-9 -2 -9 0.1288 0.5031
-9 -2 -8 -3.8663 2.0744
-9 -2 -7 2.3136 2.9431
-9 -2 -6 3.7435 -3.3451
-9 -2 -5 -6.3215 1.6319
-9 -2 -4 9.4461 -4.7765
-9 -2 -3 -16.0707 8.0011
-9 -2 -2 11.7996 -5.6153
-9 -2 -1 4.7534 -1.1669
-9 -2 0 -15.8535 4.3909
-9 -1 -15 -0.7500 0.1636
-9 -1 -14 -2.0116 -3.3068
-9 -1 -13 1.8768 -3.3060
-9 -1 -12 2.1868 12.4969
-9 -1 -11 2.9126 -7.8059
-9 -1 -10 -8.8742 -5.3920
-9 -1 -9 2.3067 6.6372
-9 -1 -8 4.6450 4.4111
-9 -1 -7 -2.7371 -10.9057
-9 -1 -6 1.0907 6.2694
-9 -1 -5 -6.8218 1.8175
-9 -1 -4 14.9348 -7.5628
-9 -1 -3 -12.5246 8.8772
-9 -1 -2 -0.8379 -2.5249
-9 -1 -1 9.8067 -4.3424
-9 -1 0 -11.9668 1.5222
-9 0 1 4.4535 0.0025
-9 0 2 5.3889 -0.0045
-9 0 3 -7.6816 0.0024
-9 0 4 7.9858 0.0027
-9 0 5 -4.1925 -0.0020
-9 0 6 -3.6311 -0.0026
-9 0 7 3.0757 0.0006
-9 0 8 1.0905 0.0028
-9 0 9 0.6108 0.0010
-9 0 10 -5.6750 -0.0028
-9 0 11 8.2212 -0.0020
-9 0 12 -3.2936 0.0022
-9 0 13 -1.5771 0.0019
-9 0 14 2.0959 -0.0016
-9 0 15 -3.4732 -0.0010
-9 0 16 -1.9622 0.0014
-9 0 17 9.9817 0.0004
-9 0 18 -3.5481 -0.0014
-9 0 19 -8.8985 -0.0004
-9 1 1 -12.8224 8.5316
-9 1 2 6.7802 -22.0634
-9 1 3 4.5745 29.7340
-9 1 4 -6.2652 -17.0884
-9 1 5 -7.9045 -5.2065
-9 1 6 18.2190 13.9602
-9 1 7 -4.7018 -7.3418
-9 1 8 -9.1232 -2.0332
-9 1 9 0.6648 4.4193
-9 1 10 6.1477 0.2606
-9 1 11 -1.7721 -6.0616
-9 1 12 2.0922 7.3815
-9 1 13 -2.5107 -0.5407
-9 1 14 -3.2698 -7.5417
-9 1 15 8.9936 6.1516
-9 1 16 -7.9603 0.2408
-9 1 17 -0.3031 -1.9721
-9 1 18 3.7922 -0.6499
-9 1 19 -0.7221 3.3718
-9 2 1 13.9954 3.1232
-9 2 2 -6.0160 -3.2083
-9 2 3 2.1631 2.0201
-9 2 4 -1.8777 1.3035
-9 2 5 -3.3568 -3.9957
-9 2 6 5.6675 4.3981
-9 2 7 2.2761 3.0662
-9 2 8 -7.3223 -10.9187
-9 2 9 3.1899 6.6736
-9 2 10 2.9836 1.2753
-9 2 11 -3.2640 -2.2736
-9 2 12 -3.9473 -2.8911
-9 2 13 5.2983 9.2824
-9 2 14 2.8878 -9.7486
-9 2 15 -6.0076 2.9603
-9 2 16 3.2766 5.0245
-9 2 17 -2.0015 -5.5575
-9 2 18 0.5686 -3.1896
-9 2 19 1.9128 8.8001
-9 3 1 5.4717 2.9937
-9 3 2 -2.4400 -5.2032
-9 3 3 -0.0873 8.0450
-9 3 4 -0.2981 -9.4061
-9 3 5 -4.7411 3.9327
-9 3 6 13.1253 0.6121
-9 3 7 -11.4614 -0.8452
-9 3 8 -3.3728 0.4766
-9 3 9 10.7455 2.2211
-9 3 10 -0.1100 -3.2559
-9 3 11 -7.3990 2.3611
-9 3 12 2.0518 -5.0792
-9 3 13 2.0975 3.8356
-9 3 14 -0.1680 1.9691
-9 3 15 -2.1803 -3.3231
-9 3 16 2.8200 3.4009
-9 3 17 -4.3728 -4.0006
-9 3 18 6.1949 2.6079
-9 4 1 -3.4215 0.5557
-9 4 2 5.9131 4.1419
-9 4 3 -5.8548 -3.9971
-9 4 4 8.7722 0.6939
-9 4 5 -9.8788 2.1172
-9 4 6 6.9563 -3.1711
-9 4 7 -1.9104 3.0204
-9 4 8 -2.5277 -1.4296
-9 4 9 3.0890 -4.6680
-9 4 10 -3.3445 8.0548
-9 4 11 3.6236 -2.1999
-9 4 12 -1.3958 1.1382
-9 4 13 0.9546 -6.3923
-9 4 14 -2.0634 3.2275
-9 4 15 -0.0554 2.9861
-9 4 16 4.3976 -3.7865
-9 4 17 -4.9360 1.3967
-9 4 18 -0.6998 2.7480
-9 5 1 -0.5350 8.1316
-9 5 2 -3.8499 1.2733
-9 5 3 1.2449 -8.2961
-9 5 4 1.7133 7.6598
-9 5 5 -2.0275 -4.5598
-9 5 6 1.7176 -0.0452
-9 5 7 1.0862 7.2143
-9 5 8 -2.3937 -7.5496
-9 5 9 -0.0455 2.5921
-9 5 10 3.2745 -3.5097
-9 5 11 -5.0750 1.0797
-9 5 12 3.3875 8.3438
-9 5 13 -1.4822 -9.1407
-9 5 14 0.3994 4.2824
-9 5 15 1.9653 -1.9360
-9 5 16 -0.4547 -2.4048
-9 5 17 -4.1141 3.2940
-9 6 1 9.3017 2.2213
-9 6 2 1.3306 -6.5189
-9 6 3 -6.6438 5.0678
-9 6 4 -0.6797 -2.7452
-9 6 5 3.0742 6.5431
-9 6 6 1.8613 -12.5849
-9 6 7 -3.5045 11.0450
-9 6 8 0.3383 -4.8890
-9 6 9 1.5429 2.2358
-9 6 10 2.3918 -0.5196
-9 6 11 -4.5182 -0.3136
-9 6 12 0.5124 -2.0253
-9 6 13 1.0083 -0.4229
-9 6 14 0.7726 5.3632
-9 6 15 0.1564 -1.6507
-9 7 1 0.4728 2.4754
-9 7 2 1.3303 1.4034
-9 7 3 4.8031 -4.0518
-9 7 4 -5.4295 -0.6561
-9 7 5 1.3503 4.8996
-9 7 6 -1.0818 -1.8787
-9 7 7 1.0744 -2.3884
-9 7 8 -0.1132 2.5346
-9 7 9 0.3866 -1.7884
-9 7 10 -1.5510 0.3977
-9 7 11 1.1034 1.3954
-9 7 12 2.8884 1.6089
-9 7 13 -3.3612 -4.7144
-9 8 1 -1.6603 1.0536
-9 8 2 0.6557 -2.3248
-9 8 3 1.7867 2.0195
-9 8 4 -4.2283 -2.2046
-9 8 5 4.2689 2.2202
-9 8 6 0.9683 -1.8591
-9 8 7 -4.4564 2.9761
-9 8 8 2.6369 -2.2995
-9 8 9 -1.1038 -0.5323
-9 8 10 -0.0229 -0.5337
-9 8 11 0.9624 2.5061
-9 9 1 6.0247 1.1688
-9 9 2 -0.6739 -2.7073
-9 9 3 -4.6539 3.2082
-9 9 4 4.3284 -1.1521
-9 9 5 -1.0703 -3.2717
-9 9 6 1.2137 1.7357
-8 -8 -7 3.5573 -0.8194
-8 -8 -6 -7.0425 -3.3471
-8 -8 -5 5.2429 2.5036
-8 -8 -4 0.1823 0.8002
-8 -7 -10 4.9544 -4.1453
-8 -7 -9 -2.2373 1.0198
-8 -7 -8 1.2514 -1.9989
-8 -7 -7 -2.7900 1.0549
-8 -7 -6 0.2945 5.8954
-8 -7 -5 6.3654 -9.1356
-8 -7 -4 -6.3664 2.3886
-8 -7 -3 -2.8453 2.2556
-8 -7 -2 10.1468 1.5659
-8 -7 -1 -10.4594 -1.2565
-8 -7 0 5.5438 -5.8349
-8 -6 -12 5.9816 1.5960
-8 -6 -11 -1.3428 0.1434
-8 -6 -10 -6.2979 0.2939
-8 -6 -9 7.2925 -4.9618
-8 -6 -8 -1.6983 10.2701
-8 -6 -7 -2.0965 -11.6189
-8 -6 -6 -2.9032 7.7938
-8 -6 -5 7.0312 -0.6886
-8 -6 -4 0.4458 -3.0813
-8 -6 -3 -6.2915 2.8085
-8 -6 -2 -0.5488 -4.8514
-8 -6 -1 9.2898 4.3490
-8 -6 0 -6.4302 5.1945
-8 -5 -13 0.0761 -0.2630
-8 -5 -12 3.7344 -1.8208
-8 -5 -11 -5.0167 -2.4049
-8 -5 -10 2.7445 6.8197
-8 -5 -9 2.3415 -1.4363
-8 -5 -8 -4.2336 -4.7336
-8 -5 -7 6.4051 -0.9915
-8 -5 -6 -10.5217 9.2466
-8 -5 -5 5.7803 -8.4716
-8 -5 -4 3.3633 0.2635
-8 -5 -3 -6.4351 7.1275
-8 -5 -2 6.6103 -3.7973
-8 -5 -1 -4.2782 -4.7691
-8 -5 0 3.5867 4.1908
-8 -4 -14 -0.9791 4.6814
-8 -4 -13 -5.0973 -4.3641
-8 -4 -12 6.4568 0.1490
-8 -4 -11 -6.7268 -0.5391
-8 -4 -10 5.0718 4.2619
-8 -4 -9 -1.6095 -8.6465
-8 -4 -8 -1.4171 14.5507
-8 -4 -7 3.4333 -12.9953
-8 -4 -6 -2.8681 2.5892
-8 -4 -5 2.9655 3.5633
-8 -4 -4 -1.5099 -3.6434
-8 -4 -3 -8.8043 3.5712
-8 -4 -2 13.3006 -3.5922
-8 -4 -1 -2.7721 2.2454
-8 -4 0 -3.2016 0.5107
-8 -3 -15 0.6702 0.8883
-8 -3 -14 0.5314 -2.0578
-8 -3 -13 -1.4573 2.1064
-8 -3 -12 -1.4675 -5.5350
-8 -3 -11 3.5580 7.9263
-8 -3 -10 0.2209 0.7893
-8 -3 -9 -4.1258 -12.9712
-8 -3 -8 -0.0951 10.6211
-8 -3 -7 4.9334 -1.1611
-8 -3 -6 -3.2672 -0.4207
-8 -3 -5 1.4865 1.6709
-8 -3 -4 -0.3483 -2.5959
-8 -3 -3 -1.9459 -5.3154
-8 -3 -2 4.1685 11.7242
-8 -3 -1 -10.2572 -8.5763
-8 -3 0 11.1223 2.0127
-8 -2 -15 1.7566 1.2301
-8 -2 -14 2.2651 0.4305
-8 -2 -13 -3.2261 -1.5918
-8 -2 -12 0.5219 -2.6122
-8 -2 -11 3.6261 6.0315
-8 -2 -10 -5.6930 -2.3532
-8 -2 -9 5.3882 -1.7783
-8 -2 -8 -2.5947 0.0326
-8 -2 -7 -2.6320 1.0876
-8 -2 -6 5.7020 2.9401
-8 -2 -5 -5.9787 -5.8957
-8 -2 -4 6.4285 0.5381
-8 -2 -3 -5.2424 7.0031
-8 -2 -2 4.8117 -4.2893
-8 -2 -1 -6.8796 -0.3155
-8 -2 0 3.3786 -2.3926
-8 -1 -15 1.6063 0.3401
-8 -1 -14 -2.3068 0.0125
-8 -1 -13 -1.7704 -1.6539
-8 -1 -12 0.6488 2.2239
-8 -1 -11 3.2509 3.0286
-8 -1 -10 -0.8718 -8.3317
-8 -1 -9 -2.0110 4.5698
-8 -1 -8 -0.3723 2.5988
-8 -1 -7 1.8457 -0.9129
-8 -1 -6 1.4897 -6.8332
-8 -1 -5 -4.8226 10.7073
-8 -1 -4 2.2046 -10.2872
-8 -1 -3 1.8836 6.7382
-8 -1 -2 2.0307 -0.4925
-8 -1 -1 -4.6168 -6.7055
-8 -1 0 -4.0803 12.9489
-8 0 1 3.1576 -0.0240
-8 0 2 -6.1007 0.0018
-8 0 3 8.6216 0.0090
-8 0 4 -4.0083 0.0007
-8 0 5 1.8199 -0.0042
-8 0 6 -1.0239 -0.0021
-8 0 7 2.6732 0.0016
-8 0 8 -6.9736 0.0028
-8 0 9 3.3035 -0.0004
-8 0 10 2.2764 -0.0025
-8 0 11 -2.4044 0.0004
-8 0 12 4.0240 0.0018
-8 0 13 -6.8075 -0.0012
-8 0 14 4.8580 -0.0015
-8 0 15 4.4802 0.0017
-8 0 16 -9.9927 0.0014
-8 0 17 0.6628 -0.0012
-8 0 18 5.9456 -0.0011
-8 0 19 -0.2610 0.0006
-8 0 20 -2.2906 0.0005
-8 1 1 -6.8849 -5.8626
-8 1 2 -3.1825 -15.3678
-8 1 3 7.9039 22.5702
-8 1 4 -1.1778 -7.0093
-8 1 5 -6.9614 -8.3654
-8 1 6 6.2214 10.4268
-8 1 7 -1.2716 -1.3405
-8 1 8 4.7758 -8.5433
-8 1 9 -6.9416 8.1536
-8 1 10 0.9969 -2.1943
-8 1 11 -0.6301 1.0689
-8 1 12 3.7933 -5.3143
-8 1 13 -3.7249 8.0680
-8 1 14 2.7419 -4.9534
-8 1 15 0.3272 1.7853
-8 1 16 0.2680 -3.0017
-8 1 17 -3.8986 4.0550
-8 1 18 -0.1069 -2.9607
-8 1 19 6.4452 1.0748
-8 1 20 -6.0103 1.7211
-8 2 1 3.2896 -1.3771
-8 2 2 -6.9475 -0.4752
-8 2 3 13.3079 -4.7026
-8 2 4 -14.7107 5.8455
-8 2 5 4.1118 -1.3559
-8 2 6 1.5804 -1.3508
-8 2 7 0.4560 0.7194
-8 2 8 1.7789 3.7513
-8 2 9 -5.8687 -5.4963
-8 2 10 7.3660 2.1607
-8 2 11 -4.7798 -0.8705
-8 2 12 -0.1302 1.4379
-8 2 13 1.3569 -1.0067
-8 2 14 -2.9394 -1.1004
-8 2 15 8.2071 4.8075
-8 2 16 -10.7582 -6.8854
-8 2 17 8.2608 6.1208
-8 2 18 -3.2013 -1.8340
-8 2 19 -0.8737 -3.6615
-8 3 1 -1.9977 1.5487
-8 3 2 7.5921 -0.2090
-8 3 3 1.6563 -1.1350
-8 3 4 -2.5601 -1.0323
-8 3 5 -4.9577 4.6792
-8 3 6 4.2804 -6.7301
-8 3 7 3.3266 5.7769
-8 3 8 -9.0301 -5.5237
-8 3 9 7.1401 4.3470
-8 3 10 -0.7611 1.3977
-8 3 11 0.1821 -5.3508
-8 3 12 -4.6369 6.8578
-8 3 13 4.2909 -8.0134
-8 3 14 1.6890 5.2377
-8 3 15 -4.3470 -2.7780
-8 3 16 0.9055 2.7364
-8 3 17 1.0203 -1.8417
-8 3 18 1.1062 1.7674
-8 3 19 -2.8087 -0.5109
-8 4 1 1.5708 2.3376
-8 4 2 -3.0346 -4.3272
-8 4 3 1.9919 8.2334
-8 4 4 0.6429 -8.0506
-8 4 5 1.0826 1.9029
-8 4 6 -0.9164 2.2332
-8 4 7 -1.4871 -1.2704
-8 4 8 -0.3137 0.6659
-8 4 9 3.2759 -0.1341
-8 4 10 -0.5692 -3.7908
-8 4 11 -4.3633 3.8509
-8 4 12 2.6141 -0.4219
-8 4 13 3.4429 4.2628
-8 4 14 -5.4059 -8.1308
-8 4 15 2.9630 3.6455
-8 4 16 -0.7040 1.6656
-8 4 17 1.0315 -4.2633
-8 4 18 -0.5123 3.7355
-8 5 1 7.9040 1.4327
-8 5 2 -4.4401 -3.0780
-8 5 3 -5.0286 5.2569
-8 5 4 6.3932 -10.5470
-8 5 5 -4.8842 13.0087
-8 5 6 5.7907 -8.4024
-8 5 7 -2.6995 -0.1969
-8 5 8 -1.7568 2.9396
-8 5 9 0.4252 1.6346
-8 5 10 -0.2926 -1.1968
-8 5 11 7.3362 -2.3918
-8 5 12 -7.1930 -2.7390
-8 5 13 -3.6869 6.3772
-8 5 14 5.8593 -0.9917
-8 5 15 0.9849 -1.9065
-8 5 16 -1.2951 3.1198
-8 5 17 -4.0144 -5.1866
-8 6 1 -6.6117 11.4598
-8 6 2 8.8849 -3.5550
-8 6 3 7.6103 -5.3915
-8 6 4 -19.2051 1.0493
-8 6 5 13.5363 6.3124
-8 6 6 -2.2062 -3.5197
-8 6 7 -5.9699 0.0106
-8 6 8 7.1922 -4.2746
-8 6 9 -0.9950 6.1617
-8 6 10 -6.6196 -3.4490
-8 6 11 6.6111 4.0344
-8 6 12 2.0462 -3.5410
-8 6 13 -7.5989 -0.2522
-8 6 14 5.5785 0.0285
-8 6 15 -2.5539 1.4625
-8 6 16 0.6837 -0.9697
-8 7 1 -1.2464 6.6251
-8 7 2 4.1878 -0.3287
-8 7 3 -2.7059 -1.9636
-8 7 4 -0.4781 -1.0423
-8 7 5 1.7523 3.4974
-8 7 6 1.2940 -5.0594
-8 7 7 -2.2882 5.3030
-8 7 8 -1.4283 -1.4789
-8 7 9 2.8947 -1.5287
-8 7 10 0.7495 0.3329
-8 7 11 -5.9750 -0.6341
-8 7 12 5.2683 0.2629
-8 7 13 2.2468 4.3633
-8 7 14 -5.3069 -3.2193
-8 8 1 -2.7248 2.2838
-8 8 2 0.8424 -0.7218
-8 8 3 2.9109 -0.2299
-8 8 4 -4.6933 3.5860
-8 8 5 2.6239 -4.0245
-8 8 6 -0.2895 -1.4762
-8 8 7 -0.9118 3.2615
-8 8 8 3.7693 1.5599
-8 8 9 -4.2439 -3.0343
-8 8 10 0.6790 1.1902
-8 8 11 0.9913 -2.1983
-8 9 1 -0.1806 1.1325
-8 9 2 2.3892 -0.7966
-8 9 3 -2.9704 0.2840
-8 9 4 0.8172 -1.8055
-8 9 5 2.1750 3.1251
-8 9 6 -3.0137 -1.3181
-8 9 7 1.4575 -0.2351
-8 9 8 -0.2458 -3.0646
-7 -8 -8 -2.7716 5.6681
-7 -8 -7 2.3373 -4.8843
-7 -8 -6 -2.1079 5.5822
-7 -7 -11 2.5252 -4.9980
-7 -7 -10 -3.5374 2.6404
-7 -7 -9 2.6157 -0.5257
-7 -7 -8 -3.8188 1.9630
-7 -7 -7 5.1548 -2.7115
-7 -7 -6 -2.3928 -1.6987
-7 -7 -5 -0.6815 6.3492
-7 -7 -4 2.4735 -3.7485
-7 -7 -3 -2.9709 -1.3787
-7 -7 -2 3.6808 -0.9065
-7 -7 -1 -7.9784 5.0459
-7 -6 -12 2.2841 -1.9993
-7 -6 -11 2.9532 0.9622
-7 -6 -10 -1.1369 1.0442
-7 -6 -9 -4.0423 -3.0147
-7 -6 -8 5.1822 3.2851
-7 -6 -7 -2.9112 -1.9779
-7 -6 -6 -0.4544 -3.8473
-7 -6 -5 1.2868 11.4456
-7 -6 -4 -2.2585 -12.2179
-7 -6 -3 6.2847 6.8416
-7 -6 -2 -4.5025 0.1319
-7 -6 -1 -4.0306 -6.0892
-7 -6 0 8.4201 4.9287
-7 -5 -14 -2.4060 -2.4235
-7 -5 -13 8.2583 6.7148
-7 -5 -12 -8.9280 0.5707
-7 -5 -11 2.2806 -10.0704
-7 -5 -10 0.4385 6.1289
-7 -5 -9 2.7429 2.6277
-7 -5 -8 -6.2349 1.4357
-7 -5 -7 10.3418 -9.2531
-7 -5 -6 -8.4517 6.9802
-7 -5 -5 -1.8701 -0.5185
-7 -5 -4 7.4948 -3.1671
-7 -5 -3 -4.0423 2.6730
-7 -5 -2 -3.2400 -1.4542
-7 -5 -1 7.7221 5.4308
-7 -5 0 -2.5049 -7.3696
-7 -4 -15 0.5480 -1.3555
-7 -4 -14 0.3816 3.6633
-7 -4 -13 5.0582 0.0720
-7 -4 -12 -6.4563 1.4414
-7 -4 -11 1.8821 -7.1623
-7 -4 -10 3.1184 8.8940
-7 -4 -9 -5.8990 -10.9050
-7 -4 -8 5.5351 12.3610
-7 -4 -7 -6.0525 -7.3437
-7 -4 -6 8.2431 2.7013
-7 -4 -5 -5.0496 -0.5003
-7 -4 -4 0.4920 -5.5330
-7 -4 -3 -1.5259 10.9187
-7 -4 -2 1.7574 -6.7449
-7 -4 -1 0.6677 -2.9914
-7 -4 0 -2.0751 3.7620
-7 -3 -15 -2.5753 2.4445
-7 -3 -14 -1.7250 3.8692
-7 -3 -13 4.1651 -5.0212
-7 -3 -12 -5.3827 -3.7688
-7 -3 -11 7.5991 8.0236
-7 -3 -10 -7.7361 0.4064
-7 -3 -9 8.2031 -4.9814
-7 -3 -8 -9.8393 -1.2413
-7 -3 -7 3.5809 2.1325
-7 -3 -6 10.4083 4.3406
-7 -3 -5 -16.3615 -4.7951
-7 -3 -4 7.9150 -2.9734
-7 -3 -3 0.8976 7.8455
-7 -3 -2 -0.1330 0.7301
-7 -3 -1 1.9036 -10.8076
-7 -3 0 -10.9630 5.6928
-7 -2 -16 1.1014 -0.1518
-7 -2 -15 -0.8738 4.9409
-7 -2 -14 1.0666 -2.3109
-7 -2 -13 -1.8880 -6.3967
-7 -2 -12 0.3907 8.7235
-7 -2 -11 3.2094 -3.3372
-7 -2 -10 -4.6288 0.9956
-7 -2 -9 0.6786 -2.9989
-7 -2 -8 3.3281 2.4726
-7 -2 -7 -0.1890 -0.1780
-7 -2 -6 -7.0740 1.2517
-7 -2 -5 10.8504 -3.2938
-7 -2 -4 -9.3399 3.9916
-7 -2 -3 4.2757 -7.5219
-7 -2 -2 3.8972 8.7635
-7 -2 -1 -10.6143 -6.5853
-7 -2 0 9.9119 14.2197
-7 -1 -16 -0.4371 3.7850
-7 -1 -15 0.5898 -1.3177
-7 -1 -14 1.6063 -2.9325
-7 -1 -13 -3.8339 4.6874
-7 -1 -12 4.2043 -1.7502
-7 -1 -11 0.3121 -1.0610
-7 -1 -10 -5.6081 -0.8730
-7 -1 -9 1.3570 1.7855
-7 -1 -8 7.0838 4.7591
-7 -1 -7 -4.4598 -12.8216
-7 -1 -6 -5.7469 13.0523
-7 -1 -5 8.3434 -5.4522
-7 -1 -4 -5.3059 -4.7529
-7 -1 -3 3.6905 14.0830
-7 -1 -2 -0.4943 -11.7084
-7 -1 -1 0.6380 -9.5670
-7 -1 0 -3.5638 20.0228
-7 0 1 -6.7241 -0.0110
-7 0 2 -12.5167 0.0024
-7 0 3 13.7809 0.0020
-7 0 4 3.6745 -0.0005
-7 0 5 -12.0810 -0.0010
-7 0 6 5.3209 -0.0003
-7 0 7 4.6667 0.0011
-7 0 8 -5.5033 0.0002
-7 0 9 0.8331 -0.0017
-7 0 10 0.1481 0.0007
-7 0 11 -2.4698 0.0026
-7 0 12 6.9694 -0.0010
-7 0 13 -5.6175 -0.0030
-7 0 14 -4.3464 0.0007
-7 0 15 12.7971 0.0023
-7 0 16 -6.5231 -0.0005
-7 0 17 -1.9673 -0.0013
-7 0 18 -0.0901 0.0008
-7 0 19 -0.3186 0.0010
-7 0 20 3.2135 -0.0006
-7 1 1 3.4735 3.9986
-7 1 2 -12.4808 -23.2189
-7 1 3 9.8036 6.0983
-7 1 4 -0.0555 16.8661
-7 1 5 -9.9593 -18.1517
-7 1 6 14.1726 5.9802
-7 1 7 -9.5210 2.0093
-7 1 8 0.7209 1.1831
-7 1 9 5.2649 -3.8386
-7 1 10 -5.2662 -1.2669
-7 1 11 5.3235 3.8165
-7 1 12 -3.6493 -0.2099
-7 1 13 -4.3942 -1.7960
-7 1 14 4.1090 -1.4144
-7 1 15 4.5889 4.0525
-7 1 16 -4.6403 -1.0695
-7 1 17 1.4314 -1.0049
-7 1 18 -3.2673 -1.5138
-7 1 19 4.8363 1.1029
-7 1 20 -2.1546 3.1432
-7 2 1 -4.4486 20.9235
-7 2 2 -1.8006 -12.5966
-7 2 3 4.2508 8.4484
-7 2 4 0.8120 -11.2331
-7 2 5 -2.9935 5.6228
-7 2 6 -0.5688 -0.5612
-7 2 7 -1.5303 0.8068
-7 2 8 6.1560 3.8495
-7 2 9 -8.4966 -10.9158
-7 2 10 9.4780 9.2941
-7 2 11 -1.6944 0.7556
-7 2 12 -8.7828 -2.6760
-7 2 13 5.2768 -7.3232
-7 2 14 7.3645 11.1788
-7 2 15 -10.7399 -6.1614
-7 2 16 2.4795 2.5109
-7 2 17 0.8447 0.3622
-7 2 18 4.8038 -3.0677
-7 2 19 -5.8292 1.8435
-7 3 1 -6.2492 2.0096
-7 3 2 -9.8441 -0.4650
-7 3 3 6.4253 -0.1573
-7 3 4 7.7622 -4.7117
-7 3 5 -5.9059 8.8433
-7 3 6 1.8693 -9.0410
-7 3 7 -5.2266 9.6706
-7 3 8 0.6207 -10.9335
-7 3 9 5.0821 5.7738
-7 3 10 0.9083 0.9461
-7 3 11 -5.1986 -1.7621
-7 3 12 -1.6585 -0.1113
-7 3 13 6.7754 2.5676
-7 3 14 -2.3882 -2.0269
-7 3 15 -2.5190 -0.9171
-7 3 16 3.0604 -1.5128
-7 3 17 -2.5691 5.2532
-7 3 18 1.1298 -3.9451
-7 3 19 1.3757 0.0987
-7 4 1 2.3945 -2.6541
-7 4 2 1.2173 -1.7395
-7 4 3 -3.3262 12.1875
-7 4 4 -3.5603 -8.3471
-7 4 5 7.1738 -4.3938
-7 4 6 0.1853 5.0660
-7 4 7 -5.8016 5.2164
-7 4 8 4.5576 -9.0422
-7 4 9 -2.5142 5.4640
-7 4 10 -0.8653 -3.9400
-7 4 11 6.8112 3.5931
-7 4 12 -9.7772 -1.8395
-7 4 13 8.2147 -1.4254
-7 4 14 -5.4833 5.2715
-7 4 15 1.1384 -6.0762
-7 4 16 2.9950 4.0310
-7 4 17 -2.5757 0.4006
-7 4 18 -0.7656 -4.7066
-7 5 1 2.4996 -0.1055
-7 5 2 1.4581 6.4385
-7 5 3 -1.4038 -2.2589
-7 5 4 -4.1204 -6.3272
-7 5 5 2.4604 7.8900
-7 5 6 1.7261 -0.2420
-7 5 7 -0.6243 -4.6452
-7 5 8 0.1397 0.0572
-7 5 9 0.2936 2.1840
-7 5 10 -5.2495 2.2712
-7 5 11 3.7615 -1.9185
-7 5 12 5.6431 -1.1091
-7 5 13 -4.6122 -0.9549
-7 5 14 -3.3500 0.4323
-7 5 15 1.1160 3.6351
-7 5 16 4.4377 -3.9148
-7 5 17 -3.1933 3.5902
-7 6 1 -4.8787 -3.1198
-7 6 2 -2.6854 7.5359
-7 6 3 7.0135 -3.6215
-7 6 4 -4.0808 -1.5412
-7 6 5 -2.1381 1.2180
-7 6 6 6.8932 2.1356
-7 6 7 -6.6766 -4.1382
-7 6 8 0.1474 4.9807
-7 6 9 6.9336 -2.9491
-7 6 10 -5.9474 -2.8349
-7 6 11 -0.7963 5.2514
-7 6 12 1.4561 -1.4976
-7 6 13 2.0920 -2.5247
-7 6 14 -0.3335 4.4414
-7 6 15 -2.2150 -3.1529
-7 6 16 3.2945 -1.9464
-7 7 1 2.6571 -4.3014
-7 7 2 2.6046 3.5810
-7 7 3 -1.1316 -1.3141
-7 7 4 1.3431 1.0419
-7 7 5 -6.2370 -0.2695
-7 7 6 6.2053 -0.2558
-7 7 7 0.1417 -2.4907
-7 7 8 -2.6548 5.8825
-7 7 9 0.3915 -5.8918
-7 7 10 0.0893 3.6299
-7 7 11 1.6970 0.1557
-7 7 12 -1.2897 -4.4018
-7 7 13 -2.4300 5.2358
-7 7 14 3.6775 -4.6907
-7 8 1 8.2148 0.4233
-7 8 2 -4.8788 0.6924
-7 8 3 -1.8532 -3.5779
-7 8 4 3.7381 4.1396
-7 8 5 3.4868 -2.6016
-7 8 6 -9.3447 2.9041
-7 8 7 4.7530 -2.9405
-7 8 8 0.4091 -0.6857
-7 8 9 1.5025 2.4010
-7 8 10 -1.2420 0.8516
-7 8 11 -3.1696 -2.1725
-7 8 12 2.3708 0.5725
-7 9 1 5.0551 0.0254
-7 9 2 -0.7459 2.7299
-7 9 3 -0.3618 -0.5302
-7 9 4 -3.4207 -3.5823
-7 9 5 5.4356 0.3674
-7 9 6 -1.7472 5.2249
-7 9 7 -3.4725 -3.8077
-7 9 8 4.1259 0.9670
-6 -7 -11 3.4866 -2.4565
-6 -7 -10 0.9848 3.0273
-6 -7 -9 0.2962 -1.5651
-6 -7 -8 -2.8587 -0.5413
-6 -7 -7 -4.0154 1.9351
-6 -7 -6 7.9467 -0.2252
-6 -7 -5 -3.3881 -1.3816
-6 -7 -4 -0.3887 -3.2476
-6 -7 -3 5.1695 9.4944
-6 -6 -13 -2.6621 4.0837
-6 -6 -12 2.4779 -3.5432
-6 -6 -11 -1.1869 -2.2178
-6 -6 -10 -0.6971 4.4946
-6 -6 -9 0.7438 2.2747
-6 -6 -8 3.4062 -6.2702
-6 -6 -7 -3.2055 1.8760
-6 -6 -6 -2.1263 -0.1470
-6 -6 -5 2.0182 3.6732
-6 -6 -4 1.3033 -5.1145
-6 -6 -3 -2.1581 3.0063
-6 -6 -2 0.3458 -0.4002
-6 -6 -1 5.5701 -2.2930
-6 -6 0 -8.3612 6.9839
-6 -5 -14 -1.6882 2.2457
-6 -5 -13 1.9392 -1.8077
-6 -5 -12 1.7582 5.9041
-6 -5 -11 -3.9062 -6.1799
-6 -5 -10 7.9408 1.9384
-6 -5 -9 -13.9250 -2.2263
-6 -5 -8 9.7764 4.5560
-6 -5 -7 1.6738 -3.1872
-6 -5 -6 -6.3859 4.4832
-6 -5 -5 7.8548 -7.9579
-6 -5 -4 -9.7913 6.5350
-6 -5 -3 6.6884 -3.3921
-6 -5 -2 -4.6357 3.0447
-6 -5 -1 7.6417 -5.1309
-6 -5 0 -8.5981 6.0564
-6 -4 -15 -1.5766 -6.2892
-6 -4 -14 -1.5762 0.2514
-6 -4 -13 -1.5118 4.6043
-6 -4 -12 6.0868 -3.4497
-6 -4 -11 -6.5457 1.4725
-6 -4 -10 4.7418 -2.2075
-6 -4 -9 -2.7028 6.1571
-6 -4 -8 1.4712 -7.9951
-6 -4 -7 -1.3459 -0.9872
-6 -4 -6 0.2886 10.2237
-6 -4 -5 0.3121 -5.4468
-6 -4 -4 1.9365 -1.7264
-6 -4 -3 -2.2126 -0.6658
-6 -4 -2 -1.2660 5.6361
-6 -4 -1 1.8981 -6.0150
-6 -4 0 1.3801 4.0384
-6 -3 -16 0.8170 -4.0422
-6 -3 -15 3.9800 0.7113
-6 -3 -14 -5.9833 2.5242
-6 -3 -13 8.2929 6.4553
-6 -3 -12 -9.9025 -14.2228
-6 -3 -11 5.4431 3.3339
-6 -3 -10 1.3097 8.9550
-6 -3 -9 -3.5968 -3.2680
-6 -3 -8 0.8649 -3.2418
-6 -3 -7 0.9175 -4.4542
-6 -3 -6 0.6272 10.5280
-6 -3 -5 1.2714 -2.9273
-6 -3 -4 -6.2620 -4.5797
-6 -3 -3 7.4333 -2.7245
-6 -3 -2 -6.7462 7.7172
-6 -3 -1 3.7933 10.4370
-6 -3 0 7.9976 -27.0528
-6 -2 -16 -0.8331 -9.6392
-6 -2 -15 1.1536 5.8075
-6 -2 -14 3.7737 0.8241
-6 -2 -13 -6.9717 3.4621
-6 -2 -12 3.0190 -8.1643
-6 -2 -11 4.4547 1.9997
-6 -2 -10 -4.7330 2.1015
-6 -2 -9 0.3566 2.8798
-6 -2 -8 -0.5302 -2.4000
-6 -2 -7 -0.1338 -6.1303
-6 -2 -6 1.4982 6.3647
-6 -2 -5 6.0151 2.8522
-6 -2 -4 -17.9152 -3.7010
-6 -2 -3 19.8312 -5.3530
-6 -2 -2 -7.4284 11.1417
-6 -2 -1 -2.5788 -12.9424
-6 -2 0 -2.7883 8.9986
-6 -1 -17 6.5218 -0.4087
-6 -1 -16 -5.4472 -0.6589
-6 -1 -15 1.1597 2.1936
-6 -1 -14 -2.6276 -4.7279
-6 -1 -13 2.6039 1.0179
-6 -1 -12 -0.0604 8.0335
-6 -1 -11 -0.9771 -7.8653
-6 -1 -10 5.3141 -1.1216
-6 -1 -9 -8.7125 3.5880
-6 -1 -8 2.9814 -0.8780
-6 -1 -7 6.6434 2.4801
-6 -1 -6 -8.8181 -1.8962
-6 -1 -5 3.3589 -4.5262
-6 -1 -4 -0.6808 4.4244
-6 -1 -3 0.4778 -0.2297
-6 -1 -2 -0.8654 9.4328
-6 -1 -1 3.3494 -19.4604
-6 -1 0 1.9045 10.1363
-6 0 1 10.2413 -0.0035
-6 0 2 -22.2901 0.0044
-6 0 3 0.5376 0.0029
-6 0 4 11.0411 -0.0019
-6 0 5 0.3333 -0.0026
-6 0 6 -4.8615 0.0018
-6 0 7 -1.6753 0.0020
-6 0 8 8.1842 -0.0029
-6 0 9 -9.3379 -0.0021
-6 0 10 4.5476 0.0032
-6 0 11 0.5306 0.0022
-6 0 12 0.0706 -0.0023
-6 0 13 -2.5884 -0.0013
-6 0 14 -0.6240 0.0016
-6 0 15 3.6222 0.0002
-6 0 16 -2.6977 -0.0016
-6 0 17 3.8287 -0.0000
-6 0 18 -0.8258 0.0014
-6 0 19 -5.2206 0.0006
-6 0 20 3.2099 -0.0007
-6 1 1 4.2933 -4.8027
-6 1 2 11.1005 18.4993
-6 1 3 -17.1187 -24.8698
-6 1 4 3.6701 18.2312
-6 1 5 3.3296 -11.0276
-6 1 6 -2.4948 -1.4649
-6 1 7 2.3234 12.9190
-6 1 8 1.3732 -9.3850
-6 1 9 -2.8110 -2.1214
-6 1 10 -5.1303 9.4134
-6 1 11 10.8197 -10.0556
-6 1 12 -3.9979 5.9273
-6 1 13 -1.9868 0.5974
-6 1 14 -0.3311 -3.0145
-6 1 15 -0.5163 -4.1397
-6 1 16 2.8879 9.2856
-6 1 17 -0.8307 -2.2405
-6 1 18 -2.5791 -3.5988
-6 1 19 7.1213 0.1388
-6 1 20 -7.1792 1.0352
-6 2 1 8.3084 1.3121
-6 2 2 -1.8301 -8.1843
-6 2 3 -4.6125 18.3356
-6 2 4 -1.9108 -7.6298
-6 2 5 11.9101 -3.1563
-6 2 6 -5.3688 -2.6612
-6 2 7 -6.6206 5.2213
-6 2 8 1.8845 2.3745
-6 2 9 3.5012 -7.1977
-6 2 10 5.3937 4.2152
-6 2 11 -9.8112 -1.0177
-6 2 12 0.2968 -0.2706
-6 2 13 8.2221 6.0181
-6 2 14 -5.9866 -7.1709
-6 2 15 -0.0479 -2.9200
-6 2 16 3.3506 7.8510
-6 2 17 -3.3681 -3.6337
-6 2 18 -0.9328 1.2011
-6 2 19 2.5252 1.0565
-6 2 20 2.7954 -5.5191
-6 3 1 17.3797 17.1507
-6 3 2 -5.5507 -2.4458
-6 3 3 -10.1527 1.8339
-6 3 4 0.7032 -3.9138
-6 3 5 14.2723 -0.1654
-6 3 6 -7.7150 2.1917
-6 3 7 -2.1567 3.3018
-6 3 8 2.0705 -6.8890
-6 3 9 -4.2868 3.8441
-6 3 10 7.3561 1.3504
-6 3 11 -5.7377 -5.2761
-6 3 12 5.4061 1.7329
-6 3 13 -4.5876 4.0895
-6 3 14 -1.4890 -0.8787
-6 3 15 4.1271 -3.2223
-6 3 16 2.0547 2.3472
-6 3 17 -7.0714 -2.0086
-6 3 18 6.5669 -0.0498
-6 3 19 -5.5253 3.3368
-6 4 1 -5.5062 4.1322
-6 4 2 9.6946 -2.6703
-6 4 3 -8.9983 -5.0209
-6 4 4 1.8520 11.7332
-6 4 5 3.6832 -9.6976
-6 4 6 -2.8477 4.4973
-6 4 7 -2.8402 -6.2105
-6 4 8 7.9443 11.7603
-6 4 9 -3.6684 -10.6738
-6 4 10 -6.6406 4.1602
-6 4 11 7.9802 0.7128
-6 4 12 -0.6585 -0.6799
-6 4 13 -2.6163 -2.6408
-6 4 14 1.6026 2.1304
-6 4 15 -0.7238 0.5637
-6 4 16 -1.7106 1.5568
-6 4 17 2.1343 -4.2428
-6 4 18 1.7020 4.5877
-6 5 1 -6.8360 -2.6202
-6 5 2 2.2935 -0.6521
-6 5 3 5.1996 2.8163
-6 5 4 -5.8426 -8.4085
-6 5 5 -1.7829 10.6859
-6 5 6 5.1775 -5.8517
-6 5 7 -0.3535 4.8161
-6 5 8 -7.7101 -6.4056
-6 5 9 12.2343 0.6049
-6 5 10 -3.5852 3.5037
-6 5 11 -9.8345 0.5307
-6 5 12 5.7717 -0.4236
-6 5 13 6.8121 -3.2436
-6 5 14 -4.8811 0.2371
-6 5 15 -2.5536 4.2419
-6 5 16 2.0690 -4.4728
-6 5 17 0.8131 4.0152
-6 6 1 2.9170 8.9412
-6 6 2 0.9012 -1.4226
-6 6 3 -0.6339 -7.5176
-6 6 4 2.3138 7.0607
-6 6 5 -1.9729 -1.8463
-6 6 6 -1.9246 -1.1309
-6 6 7 1.2321 1.2709
-6 6 8 2.8909 1.4697
-6 6 9 -3.0355 -3.4668
-6 6 10 0.5735 1.5266
-6 6 11 1.3676 -0.3118
-6 6 12 -0.7517 1.4654
-6 6 13 -2.3056 0.1545
-6 6 14 1.1914 -3.3241
-6 6 15 1.2565 1.5425
-6 6 16 1.6503 2.3598
-6 7 1 -1.9326 0.0477
-6 7 2 1.1519 -3.9254
-6 7 3 2.1383 -1.5131
-6 7 4 -3.2447 6.5087
-6 7 5 2.2937 -5.5561
-6 7 6 0.2721 0.6538
-6 7 7 -3.1852 0.3041
-6 7 8 3.7760 5.3262
-6 7 9 -2.4932 -9.1919
-6 7 10 0.8418 7.3439
-6 7 11 0.7023 -6.1042
-6 7 12 -1.2740 6.9203
-6 7 13 1.4030 -3.5985
-6 7 14 -0.2658 -1.7150
-6 8 1 -3.1141 -6.8526
-6 8 2 2.3397 2.6936
-6 8 3 -6.0898 4.8386
-6 8 4 1.3520 -3.2820
-6 8 5 9.0783 -5.8310
-6 8 6 -7.1138 8.4857
-6 8 7 -2.3972 -2.2152
-6 8 8 1.1455 -3.4441
-6 8 9 5.5224 3.8917
-6 8 10 -3.1450 -3.3281
-6 8 11 -1.8706 3.4207
-6 8 12 -0.2818 -1.6068
-6 9 1 -3.4787 -0.1522
-6 9 2 3.4991 3.1908
-6 9 3 -0.6532 -0.7966
-6 9 4 0.0619 -0.4906
-6 9 5 -2.3553 -1.2015
-6 9 6 4.1304 2.0444
-6 9 7 -3.9479 -0.4026
-6 9 8 2.2798 -1.7695
-6 9 9 -0.6273 3.0931
-5 -7 -12 -3.3283 -4.1492
-5 -7 -11 -1.1466 2.0311
-5 -7 -10 1.9936 0.1967
-5 -7 -9 1.3993 0.1045
-5 -7 -8 -0.0872 -6.0997
-5 -7 -7 -0.8041 9.9203
-5 -7 -6 0.1781 -5.2970
-5 -7 -5 -5.6270 -2.6912
-5 -7 -4 5.8527 6.5795
-5 -7 -3 1.9779 -4.3822
-5 -7 -2 -3.0895 -1.5097
-5 -6 -14 -2.6865 -2.7405
-5 -6 -13 -3.8825 3.4045
-5 -6 -12 5.4602 -0.4478
-5 -6 -11 -2.6810 -5.4892
-5 -6 -10 3.9501 4.2021
-5 -6 -9 -7.4268 3.8216
-5 -6 -8 1.8659 -5.9597
-5 -6 -7 8.6967 3.9068
-5 -6 -6 -8.4608 -3.9276
-5 -6 -5 2.8284 1.5071
-5 -6 -4 -3.8193 3.7749
-5 -6 -3 4.6125 -5.6630
-5 -6 -2 -1.7590 3.4237
-5 -6 -1 -0.3010 -1.9667
-5 -6 0 1.4108 2.1176
-5 -5 -15 -3.5575 2.7993
-5 -5 -14 6.1995 -3.0929
-5 -5 -13 -1.5150 -2.3756
-5 -5 -12 -7.8879 5.9686
-5 -5 -11 8.1596 -3.0738
-5 -5 -10 -2.9988 -1.7173
-5 -5 -9 4.7376 3.3244
-5 -5 -8 -4.8488 -3.3873
-5 -5 -7 -4.3766 0.5743
-5 -5 -6 8.3197 6.6829
-5 -5 -5 -1.4448 -10.9231
-5 -5 -4 -1.5061 6.8899
-5 -5 -3 -1.5987 -0.2785
-5 -5 -2 0.9667 0.8997
-5 -5 -1 2.4320 -8.3595
-5 -5 0 -7.2057 10.8461
-5 -4 -16 -4.7015 -6.0071
-5 -4 -15 1.8696 6.3105
-5 -4 -14 -1.6437 -2.8454
-5 -4 -13 4.0162 -4.0054
-5 -4 -12 -6.3314 9.9485
-5 -4 -11 7.2755 -9.6173
-5 -4 -10 -4.2822 3.4723
-5 -4 -9 -4.6273 0.0561
-5 -4 -8 8.2418 4.1961
-5 -4 -7 -2.7127 -5.6406
-5 -4 -6 2.1323 -2.0949
-5 -4 -5 -4.4792 4.5226
-5 -4 -4 -2.7025 1.5570
-5 -4 -3 8.8443 -2.6713
-5 -4 -2 0.1834 2.3437
-5 -4 -1 -11.6867 -9.5604
-5 -4 0 6.5320 13.6865
-5 -3 -17 3.9395 4.7066
-5 -3 -16 -2.1734 -7.7461
-5 -3 -15 -4.3548 8.0045
-5 -3 -14 2.2487 -13.7006
-5 -3 -13 4.8870 12.9047
-5 -3 -12 -3.3769 0.3478
-5 -3 -11 -1.3561 -5.7834
-5 -3 -10 -0.0259 -3.3950
-5 -3 -9 8.9687 5.6642
-5 -3 -8 -15.0797 5.8321
-5 -3 -7 3.4815 -12.7050
-5 -3 -6 9.0585 4.9294
-5 -3 -5 -1.1105 7.5829
-5 -3 -4 -9.5922 -7.4681
-5 -3 -3 7.0572 -5.2881
-5 -3 -2 1.5728 9.8136
-5 -3 -1 -10.5709 -5.7869
-5 -3 0 12.4628 8.7285
-5 -2 -17 -3.4628 3.8291
-5 -2 -16 -5.9948 -0.1307
-5 -2 -15 7.3332 0.5004
-5 -2 -14 3.8206 -7.5965
-5 -2 -13 -11.7567 8.5019
-5 -2 -12 5.4649 -2.3900
-5 -2 -11 -1.7551 5.3857
-5 -2 -10 7.7782 -13.0563
-5 -2 -9 -4.5023 5.1014
-5 -2 -8 -4.8754 10.2325
-5 -2 -7 8.3953 -8.9127
-5 -2 -6 -9.6639 -1.7818
-5 -2 -5 3.1211 -3.3770
-5 -2 -4 7.0903 18.0995
-5 -2 -3 -6.0752 -15.1304
-5 -2 -2 -0.0101 -0.2019
-5 -2 -1 2.5290 0.7497
-5 -2 0 -1.2971 15.1491
-5 -1 -17 3.8979 1.0621
-5 -1 -16 2.2250 3.6485
-5 -1 -15 -0.7763 -6.5240
-5 -1 -14 0.6150 5.8232
-5 -1 -13 -4.4408 -4.6426
-5 -1 -12 0.9546 1.2472
-5 -1 -11 6.9753 1.3909
-5 -1 -10 -9.0715 3.0580
-5 -1 -9 -0.8226 -5.5867
-5 -1 -8 11.4029 -3.0348
-5 -1 -7 -3.7924 9.8689
-5 -1 -6 -4.4297 -3.5281
-5 -1 -5 -5.9847 -5.7211
-5 -1 -4 14.6770 8.1810
-5 -1 -3 -8.1785 -4.2547
-5 -1 -2 1.6302 -11.6699
-5 -1 -1 -9.2400 34.2385
-5 -1 0 10.9236 -33.6785
-5 0 1 -29.2158 -0.0022
-5 0 2 38.2500 0.0034
-5 0 3 -23.4105 -0.0007
-5 0 4 -2.0070 -0.0031
-5 0 5 1.4416 0.0026
-5 0 6 6.3443 0.0044
-5 0 7 -0.3352 -0.0024
-5 0 8 -5.6501 -0.0045
-5 0 9 4.4053 0.0016
-5 0 10 1.9867 0.0029
-5 0 11 -6.0459 -0.0017
-5 0 12 0.7287 -0.0016
-5 0 13 6.6838 0.0022
-5 0 14 -6.8383 0.0017
-5 0 15 1.5610 -0.0018
-5 0 16 1.6298 -0.0019
-5 0 17 -3.1399 0.0005
-5 0 18 4.5056 0.0014
-5 0 19 -0.8324 0.0005
-5 0 20 -2.2550 -0.0007
-5 1 1 -16.6849 10.0671
-5 1 2 35.1970 -0.0738
-5 1 3 -14.3068 3.0686
-5 1 4 -8.1824 3.3418
-5 1 5 12.4717 -8.0571
-5 1 6 -9.6042 4.9254
-5 1 7 1.0603 -6.4369
-5 1 8 2.0524 7.2055
-5 1 9 2.1494 -1.0319
-5 1 10 1.9242 -2.6029
-5 1 11 -9.3279 1.0544
-5 1 12 5.7284 -1.4274
-5 1 13 2.6603 2.8837
-5 1 14 -2.9428 0.6749
-5 1 15 -0.4055 -2.2567
-5 1 16 0.5785 -4.3096
-5 1 17 -2.5188 6.1300
-5 1 18 3.3791 0.4392
-5 1 19 -0.1736 -1.7527
-5 1 20 0.0160 -1.8353
-5 2 1 -2.0581 26.4412
-5 2 2 1.7106 -13.1000
-5 2 3 2.4028 -14.3727
-5 2 4 -5.0895 18.2004
-5 2 5 0.6757 -1.1822
-5 2 6 6.8287 -3.0067
-5 2 7 -2.9687 1.7218
-5 2 8 -2.9457 -10.3439
-5 2 9 -4.4195 11.8281
-5 2 10 8.7862 -0.3959
-5 2 11 -1.4299 -4.7982
-5 2 12 -3.5780 -1.2730
-5 2 13 3.7561 1.5343
-5 2 14 -4.7811 2.9440
-5 2 15 5.7362 5.9238
-5 2 16 -4.4388 -15.7896
-5 2 17 1.3404 9.4665
-5 2 18 2.7395 -3.6636
-5 2 19 -3.7993 6.0588
-5 2 20 -2.8536 -2.7924
-5 3 1 1.8295 -9.4144
-5 3 2 8.9118 -0.2736
-5 3 3 -4.8829 5.9609
-5 3 4 -7.0984 -2.1576
-5 3 5 11.2866 -1.8392
-5 3 6 -7.5110 1.7079
-5 3 7 -1.4910 -1.0708
-5 3 8 13.2246 1.5956
-5 3 9 -13.1688 -3.5205
-5 3 10 2.8529 5.9519
-5 3 11 -0.1491 -1.0355
-5 3 12 1.7309 -5.6641
-5 3 13 -1.0156 -0.5159
-5 3 14 5.4525 7.0230
-5 3 15 -8.0093 -1.9900
-5 3 16 -1.5964 -1.5239
-5 3 17 7.9079 0.9670
-5 3 18 -0.0468 -0.7256
-5 3 19 -5.3828 -2.5801
-5 4 1 7.4090 2.7236
-5 4 2 -10.9937 13.2314
-5 4 3 7.8020 -14.9096
-5 4 4 -9.9629 2.6306
-5 4 5 12.7387 8.1149
-5 4 6 -6.3816 -11.3150
-5 4 7 -6.0083 10.3135
-5 4 8 10.5050 -4.7920
-5 4 9 -2.7635 -4.9075
-5 4 10 -3.1315 9.5967
-5 4 11 1.0550 -7.6459
-5 4 12 -0.6461 9.0142
-5 4 13 1.6111 -9.7563
-5 4 14 2.3228 3.3573
-5 4 15 -6.4641 0.6948
-5 4 16 6.9850 -0.1603
-5 4 17 -5.1379 -0.4890
-5 4 18 0.0396 3.0657
-5 5 1 -13.8824 -5.4161
-5 5 2 12.6672 -1.8524
-5 5 3 -1.9024 8.8397
-5 5 4 -4.3277 -9.5832
-5 5 5 2.0025 1.5271
-5 5 6 0.1093 2.6138
-5 5 7 3.5684 0.1889
-5 5 8 -9.8880 1.0005
-5 5 9 7.7895 -2.4976
-5 5 10 1.5450 -0.1258
-5 5 11 -1.5366 -4.4433
-5 5 12 -3.0496 12.1299
-5 5 13 -3.0416 -8.1263
-5 5 14 8.1033 -0.7442
-5 5 15 -3.7058 4.6612
-5 5 16 2.1731 -5.2401
-5 5 17 -3.1260 1.5418
-5 6 1 1.7422 -0.0018
-5 6 2 -4.8726 2.0713
-5 6 3 -1.9673 -1.3882
-5 6 4 7.2579 3.4346
-5 6 5 -0.1564 -5.9931
-5 6 6 -4.1809 2.0040
-5 6 7 -0.6573 1.5479
-5 6 8 2.1034 -0.0607
-5 6 9 1.2050 0.1158
-5 6 10 -2.4063 0.9217
-5 6 11 -0.6154 -5.7711
-5 6 12 6.1825 4.9057
-5 6 13 -7.0154 1.5394
-5 6 14 2.8710 -3.5144
-5 6 15 -0.5470 3.1267
-5 6 16 -3.8985 -6.3519
-5 7 1 -6.4527 5.3641
-5 7 2 -3.4063 -1.7448
-5 7 3 6.1813 -0.3736
-5 7 4 -4.4470 3.2761
-5 7 5 5.1533 -2.8823
-5 7 6 -8.2175 1.7966
-5 7 7 8.8062 -4.9465
-5 7 8 -3.5155 4.2610
-5 7 9 -1.1248 2.0985
-5 7 10 -0.3233 -3.4551
-5 7 11 1.5847 0.4319
-5 7 12 0.7053 -1.2299
-5 7 13 -2.6414 3.4117
-5 7 14 2.0726 -1.8441
-5 7 15 1.4896 -0.3252
-5 8 1 -5.0425 -7.6504
-5 8 2 8.5119 3.0241
-5 8 3 -6.7007 1.0648
-5 8 4 -4.9654 1.3142
-5 8 5 10.9531 -2.3514
-5 8 6 -4.2416 0.4222
-5 8 7 -3.0693 1.4489
-5 8 8 2.6905 -1.3677
-5 8 9 0.1848 -0.7457
-5 8 10 -1.7317 0.7797
-5 8 11 2.6728 2.2517
-5 8 12 0.1041 -4.8803
-5 8 13 -4.5045 5.6922
-5 9 1 -0.2033 -1.9072
-5 9 2 0.8507 0.6885
-5 9 3 -0.7082 -0.7488
-5 9 4 1.7392 0.0128
-5 9 5 -3.4756 -0.5071
-5 9 6 3.9329 1.6777
-5 9 7 -3.5818 -0.6932
-5 9 8 3.9739 0.3199
-5 9 9 -3.6642 -2.3263
-5 9 10 0.6129 4.2533
-5 10 1 2.4028 -0.7696
-5 10 2 -1.7078 -1.3691
-5 10 3 -1.9551 -0.6211
-5 10 4 2.3880 2.8631
-4 -8 -5 -2.2511 -2.4708
-4 -8 -4 4.8776 -1.5352
-4 -7 -8 3.9779 -1.7589
-4 -7 -7 -4.5688 -3.4320
-4 -7 -6 10.5230 2.9615
-4 -7 -5 -8.5922 3.2302
-4 -7 -4 -1.9244 -7.8582
-4 -7 -3 2.8008 6.4874
-4 -7 -2 -0.2895 0.1048
-4 -7 -1 5.4955 -4.9805
-4 -7 0 -4.1560 2.8376
-4 -6 -14 7.3258 3.2954
-4 -6 -13 -4.2521 1.4455
-4 -6 -12 -3.1015 -0.9967
-4 -6 -11 1.3624 -4.8715
-4 -6 -10 3.0717 2.0518
-4 -6 -9 -0.5518 2.5097
-4 -6 -8 -1.0877 -0.1174
-4 -6 -7 -5.1180 -2.9099
-4 -6 -6 8.6527 3.4125
-4 -6 -5 -3.0464 -0.1272
-4 -6 -4 0.3496 -4.6501
-4 -6 -3 -4.0995 2.4150
-4 -6 -2 4.2941 4.3289
-4 -6 -1 -2.2274 -6.0903
-4 -6 0 1.8195 2.6108
-4 -5 -15 -0.5408 -0.8875
-4 -5 -14 1.2889 8.9904
-4 -5 -13 -0.4302 -9.7675
-4 -5 -12 2.2695 9.1048
-4 -5 -11 0.2910 -6.1580
-4 -5 -10 -9.3316 0.7241
-4 -5 -9 7.6391 3.6183
-4 -5 -8 3.8571 -5.1309
-4 -5 -7 -6.8690 -0.1432
-4 -5 -6 1.8858 9.1414
-4 -5 -5 3.0678 -10.3168
-4 -5 -4 -6.9544 1.2142
-4 -5 -3 4.5096 7.2562
-4 -5 -2 5.5325 -3.8500
-4 -5 -1 -9.9271 -7.1334
-4 -5 0 0.9353 8.8664
-4 -4 -16 8.1079 1.3858
-4 -4 -15 -4.4216 -1.0146
-4 -4 -14 -5.9855 -1.6559
-4 -4 -13 13.0580 3.2482
-4 -4 -12 -12.3843 -2.9365
-4 -4 -11 11.8527 1.0213
-4 -4 -10 -10.0310 2.9320
-4 -4 -9 9.9032 -3.4307
-4 -4 -8 -15.3967 -3.3994
-4 -4 -7 10.7292 9.5044
-4 -4 -6 0.8492 -4.7868
-4 -4 -5 2.3673 -5.8220
-4 -4 -4 -11.0533 10.5965
-4 -4 -3 8.4058 -9.2143
-4 -4 -2 -2.7795 5.7094
-4 -4 -1 6.2064 -3.0873
-4 -4 0 -13.9051 6.6077
-4 -3 -17 1.4215 9.5410
-4 -3 -16 9.9484 -6.6361
-4 -3 -15 -12.4276 -0.4082
-4 -3 -14 5.7868 8.0861
-4 -3 -13 -4.2945 -4.3282
-4 -3 -12 2.8592 -11.6475
-4 -3 -11 2.8290 15.0012
-4 -3 -10 -7.7843 -1.1509
-4 -3 -9 11.4063 -1.5981
-4 -3 -8 -4.6262 -8.8379
-4 -3 -7 -3.8020 7.2958
-4 -3 -6 -5.2650 2.5726
-4 -3 -5 8.7357 -4.4653
-4 -3 -4 6.3943 4.8892
-4 -3 -3 -10.8250 -5.9027
-4 -3 -2 0.0035 2.5320
-4 -3 -1 7.8930 -1.5594
-4 -3 0 -7.4201 1.6526
-4 -2 -18 4.5989 3.6613
-4 -2 -17 3.1206 -2.5291
-4 -2 -16 -6.4026 2.1055
-4 -2 -15 4.7560 -3.6462
-4 -2 -14 -8.6483 6.8795
-4 -2 -13 19.9077 -7.0197
-4 -2 -12 -19.2919 -1.1466
-4 -2 -11 2.3556 8.7868
-4 -2 -10 0.3658 -2.2932
-4 -2 -9 9.0577 -11.1617
-4 -2 -8 -1.8288 13.2125
-4 -2 -7 -9.0212 -4.5383
-4 -2 -6 6.7384 0.7281
-4 -2 -5 1.3122 -4.3372
-4 -2 -4 -6.4407 4.7588
-4 -2 -3 -3.2480 -3.8865
-4 -2 -2 15.0946 9.2377
-4 -2 -1 -6.2350 -11.8357
-4 -2 0 -7.8258 6.5388
-4 -1 -18 1.1671 -3.3792
-4 -1 -17 -0.7613 -0.2015
-4 -1 -16 4.1671 5.3572
-4 -1 -15 -8.3888 -6.9685
-4 -1 -14 10.0027 5.6442
-4 -1 -13 -5.5480 -1.9731
-4 -1 -12 0.6055 -2.9087
-4 -1 -11 4.0944 5.2596
-4 -1 -10 -6.5123 -7.1852
-4 -1 -9 -1.5265 11.5398
-4 -1 -8 9.1468 -11.6134
-4 -1 -7 -11.8082 3.3382
-4 -1 -6 14.1586 5.6298
-4 -1 -5 -2.2747 -8.4658
-4 -1 -4 -16.0887 6.0645
-4 -1 -3 17.1334 0.5196
-4 -1 -2 -4.0460 -10.5721
-4 -1 -1 -8.6798 18.7678
-4 -1 0 6.2461 -25.3446
-4 0 1 -57.7092 -0.0012
-4 0 2 46.8533 -0.0006
-4 0 3 -12.6157 -0.0069
-4 0 4 -3.4217 0.0001
-4 0 5 0.9761 0.0067
-4 0 6 0.0671 0.0003
-4 0 7 0.7272 -0.0045
-4 0 8 -3.2355 0.0010
-4 0 9 0.0430 0.0034
-4 0 10 6.3118 -0.0019
-4 0 11 -2.4882 -0.0036
-4 0 12 -0.0577 0.0011
-4 0 13 -2.7967 0.0031
-4 0 14 -2.0086 0.0001
-4 0 15 7.6429 -0.0018
-4 0 16 -4.1416 -0.0004
-4 0 17 -3.1398 0.0008
-4 0 18 4.1193 0.0003
-4 0 19 2.8870 -0.0005
-4 0 20 -5.4236 -0.0005
-4 1 1 -4.8437 31.9080
-4 1 2 3.7833 -22.6181
-4 1 3 -2.0759 -2.5774
-4 1 4 7.8528 11.5800
-4 1 5 -8.4931 -2.6412
-4 1 6 6.9589 1.6459
-4 1 7 -3.6025 -2.4574
-4 1 8 0.3049 -5.3314
-4 1 9 -6.3986 8.1796
-4 1 10 9.6574 -5.4190
-4 1 11 -3.0328 7.6936
-4 1 12 -1.8291 -9.7778
-4 1 13 1.4945 6.0437
-4 1 14 1.5378 -5.4694
-4 1 15 -2.2892 8.9461
-4 1 16 -0.4654 -3.6533
-4 1 17 1.4189 -6.1923
-4 1 18 -1.9163 4.7334
-4 1 19 1.6834 3.3600
-4 1 20 1.5125 -5.6569
-4 2 1 10.8617 1.4492
-4 2 2 -8.0976 -0.6739
-4 2 3 0.4849 7.1419
-4 2 4 8.4995 -11.3326
-4 2 5 -9.9482 -2.0233
-4 2 6 2.8780 15.2445
-4 2 7 1.1434 -10.4500
-4 2 8 1.9524 5.8149
-4 2 9 0.4910 -9.2597
-4 2 10 -1.5438 5.7522
-4 2 11 -9.6226 1.8503
-4 2 12 11.8783 2.5870
-4 2 13 0.0036 -10.2936
-4 2 14 -5.4292 0.9661
-4 2 15 4.0892 11.8863
-4 2 16 -2.8172 -8.0901
-4 2 17 -0.5457 2.5756
-4 2 18 2.3962 -4.7930
-4 2 19 -0.2860 1.0797
-4 2 20 0.9574 6.0660
-4 3 1 0.2395 2.9276
-4 3 2 -5.8418 -7.7442
-4 3 3 4.4690 12.0024
-4 3 4 -5.4016 -11.7829
-4 3 5 8.4712 -0.5035
-4 3 6 -2.6695 12.0022
-4 3 7 -6.2022 -5.3992
-4 3 8 1.2645 -6.2396
-4 3 9 8.2124 1.8840
-4 3 10 -4.3588 6.0874
-4 3 11 0.1966 -1.7607
-4 3 12 -1.2251 -0.4192
-4 3 13 -8.3173 -5.3969
-4 3 14 13.7214 7.8839
-4 3 15 1.1721 -8.1924
-4 3 16 -9.3028 5.7611
-4 3 17 -2.1377 2.9812
-4 3 18 6.2738 -9.2254
-4 3 19 2.8463 8.1136
-4 4 1 8.6143 12.7003
-4 4 2 7.6169 -11.2549
-4 4 3 -10.1209 3.2546
-4 4 4 -1.9779 2.3635
-4 4 5 6.5793 -3.1976
-4 4 6 -0.9186 1.7604
-4 4 7 0.2565 1.4440
-4 4 8 -8.7687 -3.3065
-4 4 9 12.5745 0.3180
-4 4 10 -4.4858 4.4466
-4 4 11 -2.7245 -6.7542
-4 4 12 0.3455 3.8015
-4 4 13 6.2431 1.4540
-4 4 14 -10.0338 -0.9768
-4 4 15 5.8289 -2.2574
-4 4 16 3.3095 3.4171
-4 4 17 -7.6635 -5.7858
-4 4 18 6.8272 4.2231
-4 5 1 -7.7684 3.1116
-4 5 2 5.0203 -12.5184
-4 5 3 -0.7961 6.6913
-4 5 4 0.6415 3.2548
-4 5 5 3.2151 -2.6436
-4 5 6 -8.5145 0.7619
-4 5 7 6.7002 -8.0860
-4 5 8 2.2173 9.4306
-4 5 9 -9.0672 1.5080
-4 5 10 2.7448 -4.2028
-4 5 11 7.4436 -3.8930
-4 5 12 -2.6603 5.6364
-4 5 13 -7.4566 -2.5264
-4 5 14 6.4025 1.2398
-4 5 15 -0.2931 -0.2876
-4 5 16 -3.9389 2.7092
-4 5 17 4.7496 -4.0761
-4 5 18 -0.7594 -1.6469
-4 6 1 -0.1264 -0.1998
-4 6 2 -0.2488 -0.8892
-4 6 3 -0.3876 1.2404
-4 6 4 -1.4686 2.7001
-4 6 5 -0.0426 -4.2656
-4 6 6 2.5877 0.7518
-4 6 7 3.9612 2.4420
-4 6 8 -11.6821 -3.5237
-4 6 9 9.1478 2.2389
-4 6 10 -0.3639 -0.6525
-4 6 11 -5.9123 2.4215
-4 6 12 3.2970 -2.2531
-4 6 13 1.9394 -2.2607
-4 6 14 1.7425 3.2233
-4 6 15 -4.5116 -1.2770
-4 6 16 -2.6350 1.8428
-4 7 1 3.7707 5.5025
-4 7 2 -3.9849 -12.7480
-4 7 3 2.3781 11.2233
-4 7 4 -6.4781 -4.5101
-4 7 5 9.3027 -1.9390
-4 7 6 -4.3353 6.7909
-4 7 7 -4.9577 -3.3435
-4 7 8 6.2177 -5.5800
-4 7 9 2.1958 5.8081
-4 7 10 -4.9491 -0.5104
-4 7 11 -0.6220 1.2689
-4 7 12 2.4628 -4.0869
-4 7 13 0.7712 2.6808
-4 7 14 -3.1527 -0.5417
-4 7 15 1.5129 1.3585
-4 8 1 -0.6671 2.9812
-4 8 2 6.2735 -5.4275
-4 8 3 -6.5320 6.3975
-4 8 4 3.6837 -5.8275
-4 8 5 -2.0192 0.9375
-4 8 6 4.9311 3.5240
-4 8 7 -9.5372 -3.3764
-4 8 8 7.8925 3.2597
-4 8 9 -0.9492 -1.9574
-4 8 10 -3.5131 -2.4113
-4 8 11 1.6536 3.8555
-4 8 12 1.7466 -2.9948
-4 8 13 0.9108 3.4008
-4 9 1 -2.3190 4.8077
-4 9 2 -2.5047 -4.5155
-4 9 3 3.0692 4.9044
-4 9 4 1.4625 -2.1415
-4 9 5 -2.8640 -3.0286
-4 9 6 1.0145 3.3172
-4 9 7 -0.4387 0.9229
-4 9 8 0.8377 -4.1933
-4 9 9 1.6052 3.5849
-4 9 10 -3.2708 0.2003
-4 10 1 2.2658 2.5850
-4 10 2 0.6134 0.4811
-4 10 3 -0.8141 -3.4228
-4 10 4 -0.7810 2.1830
-4 10 5 -0.7202 -0.2448
-3 -8 -6 -1.5456 -0.4222
-3 -8 -5 -2.6836 -1.5315
-3 -8 -4 7.9939 -0.5772
-3 -8 -3 -7.4840 6.3357
-3 -8 -2 -0.6536 -5.1927
-3 -7 -9 0.7669 -0.5529
-3 -7 -8 -2.4597 1.9586
-3 -7 -7 2.8111 3.0263
-3 -7 -6 -4.5832 -5.1510
-3 -7 -5 7.0927 0.0188
-3 -7 -4 -2.8351 5.3953
-3 -7 -3 -1.7214 -8.6189
-3 -7 -2 -4.9809 6.5373
-3 -7 -1 12.6344 -0.6145
-3 -7 0 -10.5561 -2.5584
-3 -6 -15 2.5474 -1.0790
-3 -6 -14 -1.7217 0.7168
-3 -6 -13 3.3855 -2.4543
-3 -6 -12 -0.6560 7.5314
-3 -6 -11 0.6593 -1.8659
-3 -6 -10 -8.4934 -5.8479
-3 -6 -9 11.1770 3.8723
-3 -6 -8 -3.6512 -2.0539
-3 -6 -7 -1.6838 3.3155
-3 -6 -6 -1.6884 -4.8157
-3 -6 -5 5.3812 4.2636
-3 -6 -4 -4.1674 5.6104
-3 -6 -3 3.6323 -14.5100
-3 -6 -2 -3.0971 8.8576
-3 -6 -1 -2.6422 -0.9134
-3 -6 0 6.6442 0.2605
-3 -5 -16 -3.3859 -5.8871
-3 -5 -15 -0.3666 6.3333
-3 -5 -14 3.2712 -4.6067
-3 -5 -13 -2.9070 -4.1986
-3 -5 -12 -3.8677 2.5734
-3 -5 -11 11.6667 10.0301
-3 -5 -10 -3.1348 -9.3141
-3 -5 -9 -10.2473 -1.5643
-3 -5 -8 4.3667 3.9568
-3 -5 -7 5.7968 1.1184
-3 -5 -6 -1.9358 -4.2802
-3 -5 -5 -4.6950 0.8396
-3 -5 -4 6.1784 6.1646
-3 -5 -3 -2.5747 -10.7721
-3 -5 -2 -8.3243 10.7954
-3 -5 -1 18.9258 -2.1010
-3 -5 0 -17.8413 -12.1717
-3 -4 -17 -2.0054 -0.4873
-3 -4 -16 5.8045 1.9309
-3 -4 -15 -3.9196 0.2238
-3 -4 -14 1.7831 -1.1859
-3 -4 -13 -11.1174 1.9205
-3 -4 -12 16.0090 -5.1278
-3 -4 -11 -5.7568 1.2412
-3 -4 -10 -6.8666 7.7772
-3 -4 -9 11.2554 -7.2289
-3 -4 -8 -1.4796 -1.2545
-3 -4 -7 -9.8057 6.6553
-3 -4 -6 2.6063 -7.8874
-3 -4 -5 7.6547 4.7387
-3 -4 -4 -6.0769 5.2179
-3 -4 -3 7.9661 -11.1485
-3 -4 -2 -14.5880 2.1808
-3 -4 -1 11.7908 7.7925
-3 -4 0 1.5734 -3.6271
-3 -3 -18 -1.8804 0.0819
-3 -3 -17 8.8406 4.5567
-3 -3 -16 -13.0298 -2.2045
-3 -3 -15 4.7848 -6.7164
-3 -3 -14 9.7625 5.0690
-3 -3 -13 -5.9295 8.9894
-3 -3 -12 -7.8621 -5.4298
-3 -3 -11 4.9677 -15.2437
-3 -3 -10 -0.2780 10.6519
-3 -3 -9 1.2457 15.1227
-3 -3 -8 10.4659 -14.1283
-3 -3 -7 -18.2958 -10.9288
-3 -3 -6 8.2201 19.3926
-3 -3 -5 -0.9128 -6.1701
-3 -3 -4 4.1154 -8.9433
-3 -3 -3 -9.1453 10.3439
-3 -3 -2 3.5732 5.9167
-3 -3 -1 11.6860 -16.8893
-3 -3 0 -11.5574 6.5197
-3 -2 -18 -1.8004 3.7293
-3 -2 -17 -0.5985 -6.1043
-3 -2 -16 1.7910 -0.1393
-3 -2 -15 -4.4416 5.3159
-3 -2 -14 5.9611 3.4981
-3 -2 -13 -2.8282 -11.6047
-3 -2 -12 1.0387 1.9372
-3 -2 -11 5.0439 8.4456
-3 -2 -10 -13.6432 1.7429
-3 -2 -9 3.2313 -16.1070
-3 -2 -8 14.1959 7.6545
-3 -2 -7 -14.0987 14.1218
-3 -2 -6 6.1542 -21.5061
-3 -2 -5 -2.3292 12.3204
-3 -2 -4 2.8509 0.9778
-3 -2 -3 -0.5460 -10.7751
-3 -2 -2 -5.4374 4.4022
-3 -2 -1 -3.6827 13.9451
-3 -2 0 16.3054 -17.5326
-3 -1 -18 -3.9090 7.3395
-3 -1 -17 1.2173 -4.3158
-3 -1 -16 -3.2327 -6.0402
-3 -1 -15 5.1445 10.5929
-3 -1 -14 -1.3169 -2.4334
-3 -1 -13 -6.2706 -10.7267
-3 -1 -12 9.4239 17.7260
-3 -1 -11 -2.6508 -12.6358
-3 -1 -10 -4.3284 2.0403
-3 -1 -9 9.6607 2.7069
-3 -1 -8 -16.0782 -5.4061
-3 -1 -7 11.7451 14.2998
-3 -1 -6 2.8433 -20.3721
-3 -1 -5 -18.1784 13.2242
-3 -1 -4 25.3081 0.9082
-3 -1 -3 -14.0251 -14.5968
-3 -1 -2 1.9250 27.2421
-3 -1 -1 -5.6393 -26.0784
-3 -1 0 17.1427 -0.8746
-3 0 1 45.4009 0.0386
-3 0 2 -12.7000 -0.0091
-3 0 3 -12.7760 -0.0137
-3 0 4 11.4050 0.0047
-3 0 5 4.6745 0.0046
-3 0 6 -9.6627 -0.0044
-3 0 7 7.0129 -0.0013
-3 0 8 -3.0719 0.0048
-3 0 9 -4.1184 0.0016
-3 0 10 3.2589 -0.0034
-3 0 11 1.1009 -0.0023
-3 0 12 -2.1423 0.0014
-3 0 13 5.5219 0.0017
-3 0 14 -2.1206 -0.0003
-3 0 15 -3.3160 -0.0010
-3 0 16 -0.9697 0.0002
-3 0 17 0.9946 0.0008
-3 0 18 1.3298 -0.0001
-3 0 19 4.4256 -0.0008
-3 0 20 -4.3003 -0.0001
-3 1 1 34.9211 23.9063
-3 1 2 -40.0738 -12.2121
-3 1 3 13.6403 -3.9704
-3 1 4 15.7431 -2.1140
-3 1 5 -23.6084 3.2051
-3 1 6 15.7147 8.3882
-3 1 7 -2.8604 -7.9937
-3 1 8 -3.6951 -0.9983
-3 1 9 1.6445 3.0397
-3 1 10 9.2520 -4.0100
-3 1 11 -18.0854 10.0264
-3 1 12 4.2241 -13.7614
-3 1 13 11.5669 9.4288
-3 1 14 -2.2957 -1.0499
-3 1 15 -11.0810 -4.1440
-3 1 16 10.8095 3.3340
-3 1 17 -3.3770 -1.0511
-3 1 18 -2.8445 1.7316
-3 1 19 0.3008 -0.4337
-3 1 20 2.4111 -5.0034
-3 2 1 -5.4076 -7.0662
-3 2 2 -5.5034 0.7835
-3 2 3 -3.6167 4.7662
-3 2 4 8.9625 -11.2398
-3 2 5 -0.7084 11.1209
-3 2 6 -3.6519 -6.2470
-3 2 7 -0.1988 1.4292
-3 2 8 -2.8693 -0.9818
-3 2 9 9.4338 3.8522
-3 2 10 -4.1292 -1.8337
-3 2 11 0.2956 -3.9783
-3 2 12 -6.6059 3.6549
-3 2 13 8.4656 4.4938
-3 2 14 -7.1940 -8.3540
-3 2 15 4.7113 0.2447
-3 2 16 2.9195 5.3829
-3 2 17 -1.8952 3.0364
-3 2 18 -7.8558 -10.8941
-3 2 19 7.4797 4.5563
-3 2 20 1.6209 4.8870
-3 3 1 1.1175 5.5245
-3 3 2 -0.5881 -9.9100
-3 3 3 -3.2843 15.3559
-3 3 4 -3.4998 -14.8608
-3 3 5 5.2484 5.4406
-3 3 6 3.9776 -1.9912
-3 3 7 -6.9186 6.3742
-3 3 8 -1.0837 -4.9191
-3 3 9 5.3655 -0.8961
-3 3 10 -3.6711 0.6468
-3 3 11 1.0977 -0.5678
-3 3 12 5.9282 3.8233
-3 3 13 -7.1359 0.1106
-3 3 14 -4.4466 -7.3811
-3 3 15 7.6237 7.1638
-3 3 16 1.8156 -2.2060
-3 3 17 -3.5819 -1.9486
-3 3 18 -0.8522 3.5674
-3 3 19 -1.6302 -3.6433
-3 4 1 -10.7847 4.0442
-3 4 2 1.0925 -2.8171
-3 4 3 10.2669 -0.9701
-3 4 4 0.9433 0.9834
-3 4 5 -16.6651 0.4131
-3 4 6 13.7627 -4.3785
-3 4 7 -2.4064 8.2394
-3 4 8 -1.8937 -3.2996
-3 4 9 -2.2311 -3.6254
-3 4 10 7.5247 0.5701
-3 4 11 -7.5370 4.9143
-3 4 12 1.9771 -1.6825
-3 4 13 4.7001 -4.6712
-3 4 14 -5.0568 3.5396
-3 4 15 0.5551 1.4361
-3 4 16 -1.5584 -1.3611
-3 4 17 6.5996 0.1995
-3 4 18 -8.1584 -0.3416
-3 5 1 -7.0981 14.5367
-3 5 2 -0.4969 -2.8514
-3 5 3 1.2659 -2.0306
-3 5 4 -2.3128 -5.7041
-3 5 5 0.8990 9.1520
-3 5 6 5.1355 -3.7790
-3 5 7 -4.9529 4.0821
-3 5 8 -0.8784 -11.0945
-3 5 9 3.7269 9.1510
-3 5 10 -5.4142 -0.6218
-3 5 11 5.4330 1.2230
-3 5 12 -0.8999 -7.3688
-3 5 13 -4.0208 8.7580
-3 5 14 3.7251 -5.3175
-3 5 15 2.5931 -1.1694
-3 5 16 -4.4647 2.8084
-3 5 17 -3.7833 3.1950
-3 6 1 -2.7695 1.3237
-3 6 2 -2.4184 -2.1630
-3 6 3 3.0558 1.1474
-3 6 4 -0.1819 1.2102
-3 6 5 -0.4860 0.4087
-3 6 6 -3.4809 -3.8475
-3 6 7 4.1111 3.4687
-3 6 8 0.5497 0.4847
-3 6 9 -2.8217 -2.6316
-3 6 10 1.9805 -0.9703
-3 6 11 2.3025 3.6264
-3 6 12 -7.8982 -0.2308
-3 6 13 3.5253 -2.0858
-3 6 14 4.5630 1.1339
-3 6 15 -1.0502 0.0892
-3 6 16 -4.1345 -3.2195
-3 7 1 -4.2023 3.5104
-3 7 2 -1.1517 -0.9399
-3 7 3 3.0217 -5.3196
-3 7 4 -3.6868 6.0041
-3 7 5 7.0719 0.8179
-3 7 6 -6.4915 -8.5331
-3 7 7 0.6973 10.4392
-3 7 8 0.7822 -1.8484
-3 7 9 0.3611 -7.4137
-3 7 10 0.7738 4.8736
-3 7 11 -0.9042 1.8272
-3 7 12 -0.0558 -2.0925
-3 7 13 2.3129 -0.2056
-3 7 14 -5.8750 -1.5446
-3 7 15 4.1876 5.2172
-3 8 1 -7.0702 -3.5758
-3 8 2 3.4430 5.2557
-3 8 3 -3.3089 -1.4092
-3 8 4 1.7219 -3.3600
-3 8 5 4.1141 5.7769
-3 8 6 -3.9450 -4.6139
-3 8 7 -2.3557 -1.4863
-3 8 8 6.6749 4.9271
-3 8 9 -4.7093 -0.5947
-3 8 10 -1.8912 -1.3920
-3 8 11 6.6757 -1.7076
-3 8 12 -7.2421 1.9577
-3 8 13 5.0066 -0.7349
-3 9 1 1.3497 -0.6102
-3 9 2 -3.8206 0.0337
-3 9 3 2.4144 -2.8370
-3 9 4 -0.3643 1.7966
-3 9 5 -1.8425 2.6019
-3 9 6 2.6045 -2.8887
-3 9 7 -2.6123 -0.9217
-3 9 8 2.8217 3.4892
-3 9 9 -1.1514 -4.7987
-3 9 10 -1.2994 3.7488
-3 10 1 -2.9969 -3.4781
-3 10 2 1.3591 5.5199
-3 10 3 1.0970 -4.9938
-3 10 4 -1.7622 2.8655
-3 10 5 2.1182 -2.7723
-2 -8 -6 -0.3947 6.9557
-2 -8 -5 -7.4548 -6.6769
-2 -8 -4 8.1937 -4.4056
-2 -8 -3 -1.3109 9.0408
-2 -7 -9 -1.1531 4.8277
-2 -7 -8 -3.3302 -4.8380
-2 -7 -7 6.4544 2.6763
-2 -7 -6 -4.1377 1.0012
-2 -7 -5 -1.0178 -3.9112
-2 -7 -4 6.6189 10.5105
-2 -7 -3 -7.9597 -8.4167
-2 -7 -2 4.3031 -7.6852
-2 -7 -1 -2.3185 15.6626
-2 -7 0 5.9497 -8.3650
-2 -6 -11 2.8730 4.5248
-2 -6 -10 -7.9115 1.8434
-2 -6 -9 1.8120 -7.9493
-2 -6 -8 7.2990 9.9469
-2 -6 -7 -9.5972 -10.0531
-2 -6 -6 5.5586 3.4374
-2 -6 -5 -0.6517 0.0565
-2 -6 -4 -5.0232 1.7122
-2 -6 -3 11.4079 1.7228
-2 -6 -2 -11.8406 -0.1019
-2 -6 -1 5.5370 -9.6579
-2 -6 0 0.0616 10.3618
-2 -5 -16 1.6382 -0.1946
-2 -5 -15 3.8009 3.4117
-2 -5 -14 -7.2366 -1.7632
-2 -5 -13 5.5927 4.8636
-2 -5 -12 -5.4555 -16.4119
-2 -5 -11 -1.1910 10.6013
-2 -5 -10 14.8513 8.9070
-2 -5 -9 -13.4315 -14.7459
-2 -5 -8 -2.3977 7.6519
-2 -5 -7 8.7699 -0.1701
-2 -5 -6 -2.8259 -2.8760
-2 -5 -5 -1.8326 0.7769
-2 -5 -4 -1.8833 0.8740
-2 -5 -3 9.3710 1.8954
-2 -5 -2 -10.0299 -7.5051
-2 -5 -1 2.9809 8.8611
-2 -5 0 5.9064 2.5416
-2 -4 -17 1.4123 4.5444
-2 -4 -16 -6.3014 1.1874
-2 -4 -15 7.7437 -3.5837
-2 -4 -14 -0.9187 -0.0300
-2 -4 -13 -5.9443 10.3930
-2 -4 -12 8.8585 -10.4362
-2 -4 -11 -14.2773 -3.0308
-2 -4 -10 16.3807 5.2434
-2 -4 -9 -10.2924 7.1186
-2 -4 -8 1.9935 -12.1509
-2 -4 -7 7.5289 5.5770
-2 -4 -6 -9.7612 1.5152
-2 -4 -5 -1.4562 -6.2007
-2 -4 -4 9.0504 7.0125
-2 -4 -3 -6.0356 0.7989
-2 -4 -2 3.6131 -11.2123
-2 -4 -1 -3.7583 12.8942
-2 -4 0 1.3395 -5.6203
-2 -3 -18 1.4185 0.3702
-2 -3 -17 0.1939 8.2986
-2 -3 -16 3.9366 -7.6986
-2 -3 -15 -9.1916 -3.1127
-2 -3 -14 0.8270 7.4190
-2 -3 -13 10.0347 -7.0046
-2 -3 -12 -2.5081 10.2715
-2 -3 -11 -4.5563 -1.8100
-2 -3 -10 -2.2059 -12.6445
-2 -3 -9 -3.0721 0.3328
-2 -3 -8 13.8916 26.0898
-2 -3 -7 -1.8350 -24.4180
-2 -3 -6 -15.1213 -1.7471
-2 -3 -5 10.7449 18.8733
-2 -3 -4 7.3537 -9.9408
-2 -3 -3 -16.8324 -15.6083
-2 -3 -2 7.9418 23.3004
-2 -3 -1 2.0859 -2.0542
-2 -3 0 -1.8962 -11.2965
-2 -2 -18 -8.0218 6.9313
-2 -2 -17 5.4037 -3.1500
-2 -2 -16 1.2400 1.8118
-2 -2 -15 -4.4177 -11.2353
-2 -2 -14 -3.0731 16.3092
-2 -2 -13 10.1327 -6.0204
-2 -2 -12 -7.2268 -7.2189
-2 -2 -11 -0.1232 11.0124
-2 -2 -10 11.8976 -6.7792
-2 -2 -9 -20.8060 0.0920
-2 -2 -8 14.4463 7.9103
-2 -2 -7 -6.1515 -15.9641
-2 -2 -6 7.3396 15.4259
-2 -2 -5 -5.5263 -6.8635
-2 -2 -4 -6.8749 4.8691
-2 -2 -3 15.8469 -4.7584
-2 -2 -2 -4.6690 -4.3149
-2 -2 -1 -7.2402 6.2380
-2 -2 0 -4.8301 1.9162
-2 -1 -19 -2.0238 2.5960
-2 -1 -18 -0.5716 -6.0087
-2 -1 -17 -1.2091 10.9624
-2 -1 -16 6.8160 -6.3412
-2 -1 -15 -10.9738 -6.4455
-2 -1 -14 3.7237 14.9606
-2 -1 -13 10.6864 -13.7941
-2 -1 -12 -14.5862 1.3859
-2 -1 -11 1.5315 15.5060
-2 -1 -10 9.2301 -17.0657
-2 -1 -9 -2.6504 -1.6041
-2 -1 -8 -2.4883 20.0850
-2 -1 -7 -4.1892 -25.0376
-2 -1 -6 -0.0513 21.5149
-2 -1 -5 24.2433 -9.6841
-2 -1 -4 -38.0433 -14.5135
-2 -1 -3 11.9851 30.5645
-2 -1 -2 20.0744 -11.6509
-2 -1 -1 -7.2600 -20.1160
-2 -1 0 -20.3119 23.5494
-2 0 1 19.0351 0.0050
-2 0 2 -5.2801 -0.0087
-2 0 3 11.2707 0.0090
-2 0 4 -29.6504 0.0060
-2 0 5 25.3716 -0.0086
-2 0 6 2.0887 -0.0057
-2 0 7 -14.8096 0.0044
-2 0 8 4.3794 0.0041
-2 0 9 10.9633 -0.0009
-2 0 10 -12.2078 -0.0018
-2 0 11 2.0404 0.0000
-2 0 12 -1.4132 0.0009
-2 0 13 2.6670 -0.0003
-2 0 14 -0.0961 -0.0012
-2 0 15 9.5354 0.0002
-2 0 16 -14.0477 0.0014
-2 0 17 2.0964 0.0003
-2 0 18 3.5934 -0.0011
-2 0 19 -4.0656 -0.0005
-2 0 20 5.8279 0.0008
-2 1 1 -18.7504 -6.8270
-2 1 2 6.1613 -4.1501
-2 1 3 0.8907 5.4638
-2 1 4 -5.2288 6.0546
-2 1 5 8.8720 -21.4364
-2 1 6 -15.2202 19.7858
-2 1 7 12.5529 -10.0629
-2 1 8 2.1078 9.7299
-2 1 9 -12.0425 -8.5524
-2 1 10 11.3318 -0.6710
-2 1 11 0.7493 4.5185
-2 1 12 -11.8266 1.8221
-2 1 13 4.6191 -5.0812
-2 1 14 5.9104 -1.6264
-2 1 15 -6.9325 6.9193
-2 1 16 5.2678 -1.6516
-2 1 17 0.0486 -4.9875
-2 1 18 -2.1198 2.7153
-2 1 19 -3.2152 2.0111
-2 1 20 2.8044 -1.1778
-2 2 1 14.0742 2.6492
-2 2 2 -0.1697 -2.7263
-2 2 3 -10.0121 6.3885
-2 2 4 1.8321 0.5666
-2 2 5 9.8325 -9.9695
-2 2 6 -9.1092 6.7904
-2 2 7 0.5378 -0.1683
-2 2 8 -1.7148 2.3018
-2 2 9 5.9264 -8.0951
-2 2 10 1.1346 4.9755
-2 2 11 -8.3269 4.6734
-2 2 12 4.4756 -7.3149
-2 2 13 4.1842 3.1285
-2 2 14 -3.6923 0.6648
-2 2 15 -6.4010 -5.1817
-2 2 16 6.5405 8.5184
-2 2 17 2.0971 -4.7139
-2 2 18 -1.7133 -1.5007
-2 2 19 0.3744 2.6913
-2 3 1 -0.4965 5.0076
-2 3 2 -4.4638 -4.7682
-2 3 3 12.3944 7.9924
-2 3 4 -7.1325 -0.3635
-2 3 5 -10.9078 -5.6724
-2 3 6 22.2841 0.6320
-2 3 7 -14.1891 4.6869
-2 3 8 -1.7606 -2.9481
-2 3 9 4.3881 -0.8400
-2 3 10 3.7413 3.3419
-2 3 11 -7.6652 -4.9056
-2 3 12 4.4667 4.7424
-2 3 13 1.1445 -6.5288
-2 3 14 -2.6987 10.7833
-2 3 15 1.3807 -8.6524
-2 3 16 -2.8712 0.1874
-2 3 17 3.0604 4.3174
-2 3 18 -1.5311 -4.0592
-2 3 19 4.2574 5.1990
-2 4 1 6.0217 5.4225
-2 4 2 -9.8710 -14.6972
-2 4 3 2.8910 11.3573
-2 4 4 2.2396 4.7876
-2 4 5 -2.0105 -12.1380
-2 4 6 6.3126 2.6143
-2 4 7 -6.8788 2.1888
-2 4 8 -0.0765 4.9623
-2 4 9 2.6039 -7.8938
-2 4 10 -1.8446 4.3688
-2 4 11 2.7418 -1.0634
-2 4 12 -0.7914 -5.4599
-2 4 13 -5.3986 12.9574
-2 4 14 10.3314 -9.9893
-2 4 15 -7.8426 -1.8117
-2 4 16 1.5318 8.6872
-2 4 17 -0.3286 -8.4133
-2 4 18 2.3881 6.9329
-2 5 1 13.9691 -15.4597
-2 5 2 -16.8384 11.6523
-2 5 3 12.4757 -1.0113
-2 5 4 -3.9125 0.3911
-2 5 5 -2.4327 -2.8603
-2 5 6 -0.8617 -1.4518
-2 5 7 5.6298 6.5550
-2 5 8 -1.3713 -4.2098
-2 5 9 -0.9713 -1.6570
-2 5 10 -2.9337 2.6697
-2 5 11 1.7561 -0.5311
-2 5 12 2.6176 -0.7397
-2 5 13 -2.2928 1.3880
-2 5 14 -1.0346 0.3110
-2 5 15 2.8458 -0.8915
-2 5 16 -2.6100 -2.1962
-2 5 17 4.0776 0.4797
-2 6 1 -1.4799 3.2407
-2 6 2 -1.0734 0.2289
-2 6 3 4.4301 1.0958
-2 6 4 -3.4161 -4.5873
-2 6 5 -0.9947 4.6723
-2 6 6 5.8369 -0.5861
-2 6 7 -8.5271 -3.2197
-2 6 8 4.4893 5.5731
-2 6 9 2.5634 -1.7024
-2 6 10 -5.9888 -6.3463
-2 6 11 6.0071 4.8914
-2 6 12 -1.1410 3.1295
-2 6 13 -3.7249 -2.9355
-2 6 14 -1.4217 -3.9175
-2 6 15 8.0417 6.0423
-2 6 16 -5.0161 -0.5646
-2 7 1 8.9992 -2.9373
-2 7 2 -2.0622 10.1888
-2 7 3 -8.0170 -4.4341
-2 7 4 6.7728 -8.4564
-2 7 5 -1.5215 10.6922
-2 7 6 3.5722 -2.1513
-2 7 7 -4.7243 -6.8972
-2 7 8 1.6076 8.9556
-2 7 9 -0.7982 -2.4119
-2 7 10 0.6994 -1.9761
-2 7 11 0.1855 -1.4452
-2 7 12 -0.4877 3.4711
-2 7 13 1.9620 0.3219
-2 7 14 -2.2309 -4.1723
-2 7 15 -0.1766 2.8067
-2 8 1 5.0016 5.4106
-2 8 2 1.9355 0.7335
-2 8 3 -5.4571 -1.4749
-2 8 4 -2.7186 -1.2416
-2 8 5 8.5546 1.0139
-2 8 6 -7.4334 2.0922
-2 8 7 6.2847 -1.8056
-2 8 8 -6.0976 -3.6973
-2 8 9 4.6136 4.4970
-2 8 10 -0.9638 1.3300
-2 8 11 -1.3572 -2.3981
-2 8 12 -0.7324 -1.7847
-2 8 13 2.9217 4.1039
-2 9 1 2.4201 0.8492
-2 9 2 0.3125 2.8785
-2 9 3 0.7890 -0.5722
-2 9 4 -4.1085 -3.5177
-2 9 5 7.3373 2.2004
-2 9 6 -6.5543 0.1475
-2 9 7 -1.2590 1.6374
-2 9 8 6.8881 -1.5415
-2 9 9 -3.5861 -3.4723
-2 9 10 -2.2065 4.3772
-2 10 1 -2.6069 0.5575
-2 10 2 3.8371 2.6160
-2 10 3 -2.3775 1.7235
-2 10 4 -0.4665 -5.3426
-2 10 5 2.3176 3.3408
-2 10 6 0.9807 -0.6888
-1 -7 -9 1.5486 -8.4486
-1 -7 -8 0.0196 9.8778
-1 -7 -7 -3.9616 -2.7499
-1 -7 -6 6.0702 -7.0963
-1 -7 -5 -6.4262 1.8733
-1 -7 -4 5.1734 3.7112
-1 -7 -3 0.4840 6.1863
-1 -6 -11 6.5415 -2.8542
-1 -6 -10 0.9651 2.4443
-1 -6 -9 -8.1215 3.4029
-1 -6 -8 4.9926 -6.0398
-1 -6 -7 2.3154 8.2061
-1 -6 -6 -1.4534 -5.4329
-1 -6 -5 -5.0941 -1.9524
-1 -6 -4 7.2313 -1.4382
-1 -6 -3 -3.3155 7.7624
-1 -6 -2 -3.9175 -3.2068
-1 -6 -1 9.4485 -2.1062
-1 -5 -14 1.2699 3.1448
-1 -5 -13 -3.7376 2.3135
-1 -5 -12 -0.4995 -8.2240
-1 -5 -11 1.1655 10.0951
-1 -5 -10 0.6220 -10.4552
-1 -5 -9 5.0996 2.0922
-1 -5 -8 -10.8031 6.4582
-1 -5 -7 4.6111 -1.1635
-1 -5 -6 3.7668 -6.8748
-1 -5 -5 -1.0979 5.7271
-1 -5 -4 -3.3549 0.5843
-1 -5 -3 -3.3000 -5.2668
-1 -5 -2 10.5866 6.4223
-1 -5 -1 -6.1901 -8.1025
-1 -5 0 0.1562 8.5844
-1 -4 -18 -2.6675 5.4904
-1 -4 -17 3.1524 -11.6232
-1 -4 -16 -4.4652 7.8861
-1 -4 -15 7.3940 -2.8471
-1 -4 -14 -5.0942 -3.8509
-1 -4 -13 -1.9349 5.0069
-1 -4 -12 4.8597 6.7800
-1 -4 -11 -0.9643 -11.9445
-1 -4 -10 -3.2395 0.9305
-1 -4 -9 1.8625 3.0735
-1 -4 -8 0.4168 9.7501
-1 -4 -7 0.1070 -17.7913
-1 -4 -6 4.2662 7.2054
-1 -4 -5 -14.0370 7.0145
-1 -4 -4 18.3393 -6.7668
-1 -4 -3 -13.4393 -2.8996
-1 -4 -2 5.6485 4.3551
-1 -4 -1 -1.7416 3.6834
-1 -4 0 0.4523 -4.8923
-1 -3 -18 -6.5810 -0.5939
-1 -3 -17 1.1097 -1.3336
-1 -3 -16 3.0386 7.8968
-1 -3 -15 0.3839 -3.2516
-1 -3 -14 -4.8094 -8.5699
-1 -3 -13 6.6381 4.8862
-1 -3 -12 -9.0830 2.2414
-1 -3 -11 6.9025 4.6724
-1 -3 -10 6.8489 -3.0637
-1 -3 -9 -15.2652 -13.8749
-1 -3 -8 -0.5851 15.1078
-1 -3 -7 22.6948 4.5712
-1 -3 -6 -24.8553 -18.7272
-1 -3 -5 11.7467 13.7639
-1 -3 -4 -4.4502 0.3483
-1 -3 -3 10.3179 -0.8013
-1 -3 -2 -11.9966 -11.3630
-1 -3 -1 -2.8746 5.6203
-1 -3 0 15.8871 10.4798
-1 -2 -19 3.1848 5.7906
-1 -2 -18 -0.7765 -9.0934
-1 -2 -17 -3.5576 5.0411
-1 -2 -16 6.5713 -0.7936
-1 -2 -15 -7.4337 6.1456
-1 -2 -14 2.8405 -7.5340
-1 -2 -13 6.8230 -6.8546
-1 -2 -12 -10.8480 18.1866
-1 -2 -11 1.7887 -15.9509
-1 -2 -10 7.6104 15.0454
-1 -2 -9 0.2239 -16.1833
-1 -2 -8 -14.6004 5.2279
-1 -2 -7 8.0619 13.1983
-1 -2 -6 19.3200 -16.0209
-1 -2 -5 -34.4353 -3.8585
-1 -2 -4 17.7938 14.1645
-1 -2 -3 5.8686 6.4613
-1 -2 -2 -7.2673 -18.8890
-1 -2 -1 -9.7201 -2.4636
-1 -2 0 25.4586 23.0131
-1 -1 -19 2.1879 -2.1743
-1 -1 -18 3.2751 1.5425
-1 -1 -17 -4.2490 -0.2659
-1 -1 -16 -2.7662 1.7122
-1 -1 -15 11.4496 -4.1031
-1 -1 -14 -16.7279 3.9417
-1 -1 -13 13.1525 0.7389
-1 -1 -12 -2.5260 -4.8968
-1 -1 -11 -3.2240 2.7467
-1 -1 -10 1.1127 -0.5975
-1 -1 -9 -0.0610 4.7306
-1 -1 -8 2.2682 -8.7363
-1 -1 -7 -1.5438 5.5549
-1 -1 -6 -5.9101 3.8271
-1 -1 -5 9.1896 -9.9156
-1 -1 -4 10.0993 7.1997
-1 -1 -3 -28.1127 -11.8034
-1 -1 -2 2.0484 28.7926
-1 -1 -1 36.1636 -28.8401
-1 -1 0 -29.4919 4.1065
-1 0 2 25.1808 0.0051
-1 0 3 31.1693 0.0140
-1 0 4 -38.1128 -0.0039
-1 0 5 6.1984 -0.0068
-1 0 6 4.7979 0.0020
-1 0 7 5.3774 0.0022
-1 0 8 -8.5425 -0.0014
-1 0 9 4.4685 -0.0009
-1 0 10 2.0940 0.0006
-1 0 11 -2.7540 0.0012
-1 0 12 -0.6908 0.0005
-1 0 13 -3.8689 -0.0011
-1 0 14 5.3817 -0.0009
-1 0 15 -0.9527 0.0006
-1 0 16 3.3254 0.0004
-1 0 17 -3.3391 -0.0005
-1 0 18 -0.9606 0.0001
-1 0 19 -0.6750 0.0009
-1 0 20 0.2931 -0.0003
-1 1 2 -10.1277 -24.4549
-1 1 3 -19.5192 16.5270
-1 1 4 46.2193 0.9142
-1 1 5 -28.9453 -10.1840
-1 1 6 -2.2576 3.8022
-1 1 7 7.9230 8.2555
-1 1 8 -8.0701 -14.0212
-1 1 9 9.9264 1.7409
-1 1 10 1.2797 20.5673
-1 1 11 -10.8515 -24.0620
-1 1 12 8.0503 5.1345
-1 1 13 -3.1140 9.5740
-1 1 14 3.5952 -7.4738
-1 1 15 -7.4726 -0.6789
-1 1 16 3.7885 3.9610
-1 1 17 3.5118 -0.9618
-1 1 18 -0.5126 -3.5759
-1 1 19 -3.9482 5.6033
-1 1 20 2.5482 -4.9209
-1 2 1 -24.3879 24.3478
-1 2 2 12.4175 -16.4450
-1 2 3 -8.1087 -0.3878
-1 2 4 4.6310 13.2597
-1 2 5 2.8454 -9.2154
-1 2 6 2.8201 1.9036
-1 2 7 -11.0300 0.2567
-1 2 8 4.0143 -1.3163
-1 2 9 2.8659 0.8763
-1 2 10 -1.8732 -1.0009
-1 2 11 0.6157 3.9571
-1 2 12 2.7641 -7.4236
-1 2 13 -5.8503 10.1169
-1 2 14 1.1077 -9.3864
-1 2 15 8.2499 4.2125
-1 2 16 -10.1621 -1.2252
-1 2 17 1.8847 4.0411
-1 2 18 1.7299 -7.7585
-1 2 19 2.5209 8.1745
-1 3 1 11.6926 -4.1198
-1 3 2 -2.3804 -6.3143
-1 3 3 1.9288 -4.2993
-1 3 4 -6.2268 14.2810
-1 3 5 5.3307 -10.2170
-1 3 6 -4.3883 7.5902
-1 3 7 8.1028 -10.8231
-1 3 8 -4.6519 9.8118
-1 3 9 -2.4628 -2.1429
-1 3 10 -0.9180 -2.5519
-1 3 11 3.8582 -2.1741
-1 3 12 2.2994 8.4504
-1 3 13 -5.4215 -5.7076
-1 3 14 2.8058 -3.8458
-1 3 15 -0.6496 9.4037
-1 3 16 -0.5964 -5.6719
-1 3 17 1.6181 -1.6834
-1 3 18 -1.7859 3.1047
-1 3 19 -0.7125 1.1570
-1 4 1 3.1546 4.0890
-1 4 2 -9.1767 -6.7049
-1 4 3 15.0898 -0.9116
-1 4 4 -12.8777 1.4864
-1 4 5 1.0658 7.5865
-1 4 6 3.7539 -7.4690
-1 4 7 -0.3836 -3.0937
-1 4 8 2.9813 6.6853
-1 4 9 -4.8526 -1.8322
-1 4 10 1.5914 -3.4179
-1 4 11 -3.1933 9.1459
-1 4 12 4.4507 -11.0255
-1 4 13 -0.4235 3.5831
-1 4 14 -1.0065 2.2179
-1 4 15 0.2562 3.0172
-1 4 16 0.2588 -6.5644
-1 4 17 -3.3101 1.4690
-1 4 18 5.7283 -1.3638
-1 5 1 1.4827 -2.0199
-1 5 2 -3.0028 -4.4463
-1 5 3 -0.6962 4.2058
-1 5 4 4.4767 -3.0412
-1 5 5 -2.1083 3.2625
-1 5 6 -1.1008 -2.8080
-1 5 7 -0.5802 1.1611
-1 5 8 -1.3949 2.5171
-1 5 9 5.6383 -6.4274
-1 5 10 -1.1916 8.5857
-1 5 11 -1.8983 -7.0135
-1 5 12 -2.6709 0.9688
-1 5 13 0.9311 2.2914
-1 5 14 4.5345 -1.9655
-1 5 15 0.0823 4.3579
-1 5 16 -8.2326 -3.0896
-1 5 17 6.5380 -2.8967
-1 6 1 1.9685 -5.2642
-1 6 2 0.4440 10.1118
-1 6 3 -3.4814 -6.3806
-1 6 4 5.7357 0.6885
-1 6 5 -3.0327 0.3512
-1 6 6 1.8780 -0.7051
-1 6 7 -3.6641 -1.9318
-1 6 8 1.9453 4.4115
-1 6 9 0.7893 -0.8064
-1 6 10 0.3088 1.3708
-1 6 11 -3.5570 -6.3194
-1 6 12 3.5042 2.3324
-1 6 13 2.6553 6.0691
-1 6 14 -6.4151 -6.5124
-1 6 15 2.3378 -0.6347
-1 6 16 -0.4970 6.0033
-1 7 1 9.1109 1.7419
-1 7 2 1.3498 -9.0460
-1 7 3 -9.7228 5.6247
-1 7 4 7.2284 4.4291
-1 7 5 -0.6455 -6.0986
-1 7 6 -4.7893 0.4557
-1 7 7 5.4483 1.8382
-1 7 8 -0.2808 -2.6953
-1 7 9 -1.7611 -0.0916
-1 7 10 -1.2185 7.7744
-1 7 11 0.1987 -8.1583
-1 7 12 3.2414 0.6697
-1 7 13 -1.6264 3.1635
-1 7 14 -1.9333 -1.2720
-1 7 15 0.9397 -1.5784
-1 8 1 -5.3314 1.2046
-1 8 2 -2.0295 -5.8489
-1 8 3 8.9166 0.9688
-1 8 4 -4.0338 4.4054
-1 8 5 -2.8998 -1.3662
-1 8 6 2.1646 -4.2387
-1 8 7 -1.2334 6.6666
-1 8 8 2.5333 -4.6402
-1 8 9 -0.7189 -0.2202
-1 8 10 -2.7668 0.6027
-1 8 11 3.2759 2.5868
-1 8 12 -0.2866 -1.9255
-1 8 13 -1.8934 0.3231
-1 9 1 -6.0329 -9.8030
-1 9 2 2.4393 2.4436
-1 9 3 2.3171 2.6657
-1 9 4 -4.6505 -2.2534
-1 9 5 6.2920 0.7499
-1 9 6 -3.8171 -1.8166
-1 9 7 -1.5121 4.4646
-1 9 8 3.3595 -4.3004
-1 9 9 -1.1960 2.4245
-1 9 10 -0.7931 -3.6075
-1 10 1 -2.8010 -1.3426
-1 10 2 3.6601 -1.9393
-1 10 3 -3.7113 1.3474
-1 10 4 1.5371 2.0194
-1 10 5 -0.5715 -1.3149
-1 10 6 1.2698 -2.4348
0 -6 -11 -4.7235 -5.0874
0 -6 -10 4.2677 2.8744
0 -6 -9 3.0265 -3.7272
0 -6 -8 -8.5267 1.2267
0 -6 -7 3.0500 3.7626
0 -6 -6 5.1868 -4.9767
0 -6 -5 -5.5989 6.7497
0 -6 -4 1.6520 -4.1522
0 -5 -13 -3.4839 -0.1751
0 -5 -12 1.9730 3.2191
0 -5 -11 -0.0152 -0.4936
0 -5 -10 -1.6178 -1.0288
0 -5 -9 5.5012 -1.0574
0 -5 -8 -2.5818 -0.3755
0 -5 -7 -4.1956 1.3074
0 -5 -6 1.2424 0.1525
0 -5 -5 3.3059 1.2480
0 -5 -4 2.6095 -4.1787
0 -5 -3 -7.1872 4.8778
0 -5 -2 -0.0317 -1.7163
0 -4 -15 1.3271 -1.3153
0 -4 -14 1.5376 -3.4639
0 -4 -13 7.1549 6.7263
0 -4 -12 -13.7397 -1.3248
0 -4 -11 7.3942 1.7171
0 -4 -10 -3.6014 -6.7389
0 -4 -9 8.4514 2.6572
0 -4 -8 -12.1763 3.8709
0 -4 -7 10.9547 1.0997
0 -4 -6 -5.7842 -7.4068
0 -4 -5 2.9763 1.1435
0 -4 -4 -7.3686 5.1300
0 -4 -3 9.6109 1.5069
0 -4 -2 -3.0935 -5.7691
0 -4 -1 -4.4274 -5.8002
0 -3 -19 -0.7791 3.5213
0 -3 -18 -1.1648 -3.7237
0 -3 -17 3.6984 -0.2626
0 -3 -16 -2.9786 0.3597
0 -3 -15 -5.2601 3.1239
0 -3 -14 8.9331 2.6145
0 -3 -13 -0.9621 -8.5067
0 -3 -12 -5.6795 -2.5009
0 -3 -11 4.0649 12.8202
0 -3 -10 -0.8768 -3.1579
0 -3 -9 4.6913 -9.2817
0 -3 -8 -17.0149 7.6498
0 -3 -7 19.1577 -1.1402
0 -3 -6 1.8312 1.3981
0 -3 -5 -16.7953 -5.2486
0 -3 -4 0.9780 -0.6859
0 -3 -3 14.1000 11.6444
0 -3 -2 1.3886 -3.5854
0 -3 -1 -16.3376 -10.4657
0 -2 -19 -2.4552 -2.3213
0 -2 -18 2.2329 5.9374
0 -2 -17 1.5565 -6.0531
0 -2 -16 -6.7241 -1.2762
0 -2 -15 10.9566 10.4028
0 -2 -14 -10.5136 -10.9401
0 -2 -13 1.5129 4.9977
0 -2 -12 6.6248 1.3321
0 -2 -11 -2.8981 -6.2642
0 -2 -10 -2.0940 5.2252
0 -2 -9 -3.5883 0.4576
0 -2 -8 14.9442 -1.4233
0 -2 -7 -21.0840 -5.9633
0 -2 -6 9.7729 18.2778
0 -2 -5 12.6493 -17.2487
0 -2 -4 -17.5008 -13.5721
0 -2 -3 3.4880 40.0756
0 -2 -2 5.5543 -20.8510
0 -2 -1 -8.2585 -19.0562
0 -2 0 10.0801 36.2795
0 -1 -19 1.0863 2.6245
0 -1 -18 2.2338 -5.0871
0 -1 -17 2.2486 4.9287
0 -1 -16 -6.1260 3.0997
0 -1 -15 1.9799 -7.3661
0 -1 -14 3.2577 -0.6821
0 -1 -13 -1.7699 4.0982
0 -1 -12 -4.3551 5.6862
0 -1 -11 0.4360 -4.0036
0 -1 -10 14.3408 -13.5124
0 -1 -9 -21.2546 12.3055
0 -1 -8 21.8616 11.6478
0 -1 -7 -18.0491 -22.3589
0 -1 -6 -8.0429 8.9424
0 -1 -5 34.7542 8.4255
0 -1 -4 -27.8175 -17.1705
0 -1 -3 10.9370 24.8164
0 0 2 -29.8441 0.0208
0 0 3 107.6254 0.0121
0 0 4 -41.9838 -0.0057
0 0 5 -20.5918 -0.0029
0 0 6 22.4606 0.0011
0 0 7 -9.2302 0.0007
0 0 8 -1.4936 -0.0001
0 0 9 8.6773 -0.0012
0 0 10 -6.2952 -0.0004
0 0 11 0.0854 0.0017
0 0 12 7.7880 0.0005
0 0 13 -11.2333 -0.0013
0 0 14 3.5823 0.0000
0 0 15 1.8812 0.0009
0 0 16 1.2199 -0.0006
0 0 17 -4.8342 -0.0007
0 0 18 7.9731 0.0008
0 0 19 -7.2604 0.0007
0 1 1 5.8935 -37.7710
0 1 2 -7.9084 39.2899
0 1 3 10.9370 -24.8164
0 1 4 -27.8175 17.1705
0 1 5 34.7542 -8.4255
0 1 6 -8.0429 -8.9424
0 1 7 -18.0491 22.3589
0 1 8 21.8616 -11.6478
0 1 9 -21.2546 -12.3055
0 1 10 14.3408 13.5124
0 1 11 0.4360 4.0036
0 1 12 -4.3551 -5.6862
0 1 13 -1.7699 -4.0982
0 1 14 3.2577 0.6821
0 1 15 1.9799 7.3661
0 1 16 -6.1260 -3.0997
0 1 17 2.2486 -4.9287
0 1 18 2.2338 5.0871
0 1 19 1.0863 -2.6245
0 2 0 10.0801 -36.2795
0 2 1 -8.2585 19.0562
0 2 2 5.5543 20.8510
0 2 3 3.4880 -40.0756
0 2 4 -17.5008 13.5721
0 2 5 12.6493 17.2487
0 2 6 9.7729 -18.2778
0 2 7 -21.0840 5.9633
0 2 8 14.9442 1.4233
0 2 9 -3.5883 -0.4576
0 2 10 -2.0940 -5.2252
0 2 11 -2.8981 6.2642
0 2 12 6.6248 -1.3321
0 2 14 -10.5136 10.9401
0 2 15 10.9566 -10.4028
0 2 16 -6.7241 1.2762
0 2 17 1.5565 6.0531
0 2 18 2.2329 -5.9374
0 2 19 -2.4552 2.3213
0 3 1 -16.3376 10.4657
0 3 2 1.3886 3.5854
0 3 3 14.1000 -11.6444
0 3 4 0.9780 0.6859
0 3 5 -16.7953 5.2486
0 3 6 1.8312 -1.3981
0 3 7 19.1577 1.1402
0 3 8 -17.0149 -7.6498
0 3 9 4.6913 9.2817
0 3 10 -0.8768 3.1579
0 3 11 4.0649 -12.8202
0 3 12 -5.6795 2.5009
0 3 13 -0.9621 8.5067
0 3 14 8.9331 -2.6145
0 3 15 -5.2601 -3.1239
0 3 16 -2.9786 -0.3597
0 3 17 3.6984 0.2626
0 3 18 -1.1648 3.7237
0 3 19 -0.7791 -3.5213
0 4 0 6.9274 -15.2444
0 4 1 -4.4274 5.8002
0 4 2 -3.0935 5.7691
0 4 3 9.6109 -1.5069
0 4 4 -7.3686 -5.1300
0 4 5 2.9763 -1.1435
0 4 6 -5.7842 7.4068
0 4 7 10.9547 -1.0997
0 4 8 -12.1763 -3.8709
0 4 9 8.4514 -2.6572
0 4 10 -3.6014 6.7389
0 4 11 7.3942 -1.7171
0 4 12 -13.7397 1.3248
0 4 13 7.1549 -6.7263
0 4 14 1.5376 3.4639
0 4 15 1.3271 1.3153
0 4 16 -3.5978 6.7054
0 4 17 -1.1358 -11.9916
0 4 18 3.1171 4.3139
0 5 1 6.1227 1.7350
0 5 2 -0.0317 1.7163
0 5 3 -7.1872 -4.8778
0 5 4 2.6095 4.1787
0 5 5 3.3059 -1.2480
0 5 6 1.2424 -0.1525
0 5 7 -4.1956 -1.3074
0 5 8 -2.5818 0.3755
0 5 9 5.5012 1.0574
0 5 10 -1.6178 1.0288
0 5 11 -0.0152 0.4936
0 5 12 1.9730 -3.2191
0 5 13 -3.4839 0.1751
0 5 14 -1.8995 1.6003
0 5 15 5.6212 -2.7221
0 5 16 0.8355 5.9477
0 5 17 -8.5435 -1.8348
0 6 0 10.8205 0.0917
0 6 1 -4.7743 1.8789
0 6 2 -2.9031 -6.6070
0 6 3 2.4028 4.8400
0 6 4 1.6520 4.1522
0 6 5 -5.5989 -6.7497
0 6 6 5.1868 4.9767
0 6 7 3.0500 -3.7626
0 6 8 -8.5267 -1.2267
0 6 9 3.0265 3.7272
0 6 10 4.2677 -2.8744
0 6 11 -4.7235 5.0874
0 6 12 0.8976 -5.1116
0 6 13 1.3203 4.5406
0 6 14 -0.6145 -6.9211
0 6 15 0.5064 2.9954
0 6 16 -0.8262 4.1966
0 7 1 3.8887 7.1713
0 7 2 -2.2135 -1.1785
0 7 3 -1.7677 -8.9153
0 7 4 2.7549 2.4132
0 7 5 0.6844 7.6941
0 7 6 -4.0599 -0.9060
0 7 7 2.4036 -5.6981
0 7 8 0.4440 2.5480
0 7 9 -1.1952 -2.6168
0 7 10 3.1220 2.4246
0 7 11 -3.6732 2.5697
0 7 12 -0.5868 -3.8685
0 7 13 3.2853 0.3750
0 7 14 -0.4277 3.0325
0 8 0 -1.3626 -9.7102
0 8 1 4.1815 3.9545
0 8 2 -4.1860 5.9217
0 8 3 -4.5672 -4.1033
0 8 4 9.4000 -7.4849
0 8 5 -4.1214 9.6190
0 8 6 0.7283 -3.3497
0 8 7 -2.2345 0.3607
0 8 8 1.5364 1.9664
0 8 9 -1.2934 -3.4932
0 8 10 3.4824 0.9399
0 8 11 -1.8520 0.2674
0 8 12 -2.9012 1.1802
0 9 1 0.9245 1.5974
0 9 2 0.8391 -2.6676
0 9 3 -0.9654 5.5200
0 9 4 -2.0795 -4.8114
0 9 5 2.7525 -1.7468
0 9 6 -0.0794 4.2465
0 9 7 -2.3027 -0.7783
0 9 8 3.7714 0.2444
0 9 9 -3.2590 -3.4086
0 9 10 0.5645 5.2874
0 10 0 -3.1010 -3.3032
0 10 1 3.1636 2.8270
0 10 2 -2.7239 -1.4805
0 10 3 1.2580 1.7634
0 10 4 0.6608 -4.6825
0 10 5 -1.1360 5.5415
1 -5 -13 0.9311 -2.2914
1 -5 -12 -2.6709 -0.9688
1 -5 -11 -1.8983 7.0135
1 -5 -10 -1.1916 -8.5857
1 -5 -9 5.6383 6.4274
1 -5 -8 -1.3949 -2.5171
1 -5 -7 -0.5802 -1.1611
1 -5 -6 -1.1008 2.8080
1 -5 -1 1.4827 2.0199
1 -4 -14 -1.0065 -2.2179
1 -4 -13 -0.4235 -3.5831
1 -4 -12 4.4507 11.0255
1 -4 -11 -3.1933 -9.1459
1 -4 -10 1.5914 3.4179
1 -4 -9 -4.8526 1.8322
1 -4 -8 2.9813 -6.6853
1 -4 -7 -0.3836 3.0937
1 -4 -6 3.7539 7.4690
1 -4 -5 1.0658 -7.5865
1 -4 -4 -12.8777 -1.4864
1 -4 -2 -9.1767 6.7049
1 -4 -1 3.1546 -4.0890
1 -3 -19 -0.7125 -1.1570
1 -3 -18 -1.7859 -3.1047
1 -3 -17 1.6181 1.6834
1 -3 -16 -0.5964 5.6719
1 -3 -15 -0.6496 -9.4037
1 -3 -14 2.8058 3.8458
1 -3 -13 -5.4215 5.7076
1 -3 -12 2.2994 -8.4504
1 -3 -11 3.8582 2.1741
1 -3 -10 -0.9180 2.5519
1 -3 -9 -2.4628 2.1429
1 -3 -8 -4.6519 -9.8118
1 -3 -7 8.1028 10.8231
1 -3 -6 -4.3883 -7.5902
1 -3 -5 5.3307 10.2170
1 -3 -4 -6.2268 -14.2810
1 -3 -3 1.9288 4.2993
1 -3 -2 -2.3804 6.3143
1 -3 -1 11.6926 4.1198
1 -2 -19 2.5209 -8.1745
1 -2 -18 1.7299 7.7585
1 -2 -17 1.8847 -4.0411
1 -2 -16 -10.1621 1.2252
1 -2 -15 8.2499 -4.2125
1 -2 -14 1.1077 9.3864
1 -2 -13 -5.8503 -10.1169
1 -2 -12 2.7641 7.4236
1 -2 -11 0.6157 -3.9571
1 -2 -10 -1.8732 1.0009
1 -2 -9 2.8659 -0.8763
1 -2 -8 4.0143 1.3163
1 -2 -7 -11.0300 -0.2567
1 -2 -6 2.8201 -1.9036
1 -2 -5 2.8454 9.2154
1 -2 -2 12.4175 16.4450
1 -2 -1 -24.3879 -24.3478
1 -1 -20 2.5482 4.9209
1 -1 -19 -3.9482 -5.6033
1 -1 -18 -0.5126 3.5759
1 -1 -17 3.5118 0.9618
1 -1 -16 3.7885 -3.9610
1 -1 -15 -7.4726 0.6789
1 -1 -14 3.5952 7.4738
1 -1 -13 -3.1140 -9.5740
1 -1 -12 8.0503 -5.1345
1 -1 -11 -10.8515 24.0620
1 -1 -10 1.2797 -20.5673
1 -1 -9 9.9264 -1.7409
1 -1 -8 -8.0701 14.0212
1 -1 -7 7.9230 -8.2555
1 -1 -6 -2.2576 -3.8022
1 -1 -5 -28.9453 10.1840
1 -1 -4 46.2193 -0.9142
1 -1 -3 -19.5192 -16.5270
1 -1 -2 -10.1277 24.4549
1 -1 -1 2.9113 -17.9323
1 0 2 -27.5206 -0.0004
1 0 3 -37.3142 -0.0094
1 0 4 69.2907 0.0006
1 0 5 -38.1775 0.0048
1 0 6 7.1948 0.0013
1 0 7 -4.6341 -0.0005
1 0 8 14.9516 -0.0016
1 0 9 -21.9295 -0.0012
1 0 10 16.0138 0.0013
1 0 11 -5.6821 0.0008
1 0 12 1.8200 -0.0014
1 0 13 2.2145 0.0001
1 0 14 -8.5688 0.0018
1 0 15 7.2135 -0.0005
1 0 16 0.5877 -0.0020
1 0 17 -3.9859 0.0003
1 0 18 0.1790 0.0017
1 0 19 4.1350 0.0000
1 1 0 -29.4919 -4.1065
1 1 1 36.1636 28.8401
1 1 2 2.0484 -28.7926
1 1 3 -28.1127 11.8034
1 1 4 10.0993 -7.1997
1 1 5 9.1896 9.9156
1 1 6 -5.9101 -3.8271
1 1 7 -1.5438 -5.5549
1 1 8 2.2682 8.7363
1 1 9 -0.0610 -4.7306
1 1 10 1.1127 0.5975
1 1 11 -3.2240 -2.7467
1 1 12 -2.5260 4.8968
1 1 13 13.1525 -0.7389
1 1 14 -16.7279 -3.9417
1 1 15 11.4496 4.1031
1 1 16 -2.7662 -1.7122
1 1 17 -4.2490 0.2659
1 1 18 3.2751 -1.5425
1 1 19 2.1879 2.1743
1 2 0 25.4586 -23.0131
1 2 1 -9.7201 2.4636
1 2 2 -7.2673 18.8890
1 2 3 5.8686 -6.4613
1 2 4 17.7938 -14.1645
1 2 5 -34.4353 3.8585
1 2 6 19.3200 16.0209
1 2 7 8.0619 -13.1983
1 2 8 -14.6004 -5.2279
1 2 9 0.2239 16.1833
1 2 10 7.6104 -15.0454
1 2 11 1.7887 15.9509
1 2 13 6.8230 6.8546
1 2 14 2.8405 7.5340
1 2 15 -7.4337 -6.1456
1 2 16 6.5713 0.7936
1 2 17 -3.5576 -5.0411
1 2 18 -0.7765 9.0934
1 2 19 3.1848 -5.7906
1 3 0 15.8871 -10.4798
1 3 1 -2.8746 -5.6203
1 3 2 -11.9966 11.3630
1 3 3 10.3179 0.8013
1 3 4 -4.4502 -0.3483
1 3 5 11.7467 -13.7639
1 3 6 -24.8553 18.7272
1 3 7 22.6948 -4.5712
1 3 8 -0.5851 -15.1078
1 3 9 -15.2652 13.8749
1 3 10 6.8489 3.0637
1 3 14 -4.8094 8.5699
1 3 15 0.3839 3.2516
1 3 16 3.0386 -7.8968
1 3 17 1.1097 1.3336
1 3 18 -6.5810 0.5939
1 4 0 0.4523 4.8923
1 4 1 -1.7416 -3.6834
1 4 2 5.6485 -4.3551
1 4 3 -13.4393 2.8996
1 4 4 18.3393 6.7668
1 4 5 -14.0370 -7.0145
1 4 6 4.2662 -7.2054
1 4 7 0.1070 17.7913
1 4 8 0.4168 -9.7501
1 4 9 1.8625 -3.0735
1 4 10 -3.2395 -0.9305
1 4 11 -0.9643 11.9445
1 4 14 -5.0942 3.8509
1 4 15 7.3940 2.8471
1 4 16 -4.4652 -7.8861
1 4 17 3.1524 11.6232
1 4 18 -2.6675 -5.4904
1 5 0 0.1562 -8.5844
1 5 1 -6.1901 8.1025
1 5 2 10.5866 -6.4223
1 5 3 -3.3000 5.2668
1 5 4 -3.3549 -0.5843
1 5 5 -1.0979 -5.7271
1 5 6 3.7668 6.8748
1 5 7 4.6111 1.1635
1 5 8 -10.8031 -6.4582
1 5 9 5.0996 -2.0922
1 5 10 0.6220 10.4552
1 5 11 1.1655 -10.0951
1 5 12 -0.4995 8.2240
1 5 13 -3.7376 -2.3135
1 5 14 1.2699 -3.1448
1 5 15 4.6691 1.6895
1 5 16 -4.0985 -5.2860
1 5 17 1.0166 8.7255
1 6 0 -7.3259 -0.7054
1 6 1 9.4485 2.1062
1 6 2 -3.9175 3.2068
1 6 3 -3.3155 -7.7624
1 6 4 7.2313 1.4382
1 6 5 -5.0941 1.9524
1 6 6 -1.4534 5.4329
1 6 7 2.3154 -8.2061
1 6 8 4.9926 6.0398
1 6 9 -8.1215 -3.4029
1 6 10 0.9651 -2.4443
1 6 11 6.5415 2.8542
1 6 12 -5.5769 -1.0758
1 6 13 0.5847 6.1567
1 6 14 1.4084 -4.8457
1 6 15 -1.6616 -2.8254
1 6 16 2.3350 1.3690
1 7 0 7.0454 -7.6761
1 7 1 2.7968 5.0229
1 7 2 -6.0378 7.6487
1 7 3 0.4840 -6.1863
1 7 4 5.1734 -3.7112
1 7 5 -6.4262 -1.8733
1 7 6 6.0702 7.0963
1 7 7 -3.9616 2.7499
1 7 8 0.0196 -9.8778
1 7 9 1.5486 8.4486
1 7 10 -3.1690 -4.6650
1 7 11 7.2639 -0.7032
1 7 12 -5.9965 4.0154
1 7 13 -1.3673 -4.7759
1 7 14 4.5869 3.1884
1 8 0 5.4570 8.4325
1 8 1 -5.1964 -13.5664
1 8 2 7.0362 5.3440
1 8 3 -7.4517 8.6936
1 8 4 7.3112 -10.8240
1 8 5 -8.7400 6.1804
1 8 6 6.7557 -4.9051
1 8 7 0.2092 0.2477
1 8 8 -0.9696 4.2087
1 8 9 -5.6091 -0.0639
1 8 10 4.8736 -3.3691
1 8 11 3.4052 0.1885
1 8 12 -6.1358 3.2329
1 9 0 -2.2640 -9.7667
1 9 1 -0.3820 3.7752
1 9 2 -4.2425 -0.0286
1 9 3 5.7006 -3.2845
1 9 4 0.0430 6.6843
1 9 5 -2.9305 -4.3784
1 9 6 0.6144 0.4005
1 9 7 -0.9898 -0.7416
1 9 8 2.1010 0.0916
1 9 9 2.9224 3.6715
1 10 0 2.7231 0.4115
1 10 1 -3.1880 3.0965
1 10 2 3.4850 -0.7417
1 10 3 -0.6302 -3.4615
1 10 4 -4.6489 1.0254
1 10 5 6.1846 4.1327
2 -6 -2 -1.0734 -0.2289
2 -6 -1 -1.4799 -3.2407
2 -5 -3 12.4757 1.0113
2 -5 -2 -16.8384 -11.6523
2 -5 -1 13.9691 15.4597
2 -4 -15 -7.8426 1.8117
2 -4 -14 10.3314 9.9893
2 -4 -13 -5.3986 -12.9574
2 -4 -12 -0.7914 5.4599
2 -4 -11 2.7418 1.0634
2 -4 -4 2.2396 -4.7876
2 -4 -3 2.8910 -11.3573
2 -4 -2 -9.8710 14.6972
2 -4 -1 6.0217 -5.4225
2 -3 -19 4.2574 -5.1990
2 -3 -18 -1.5311 4.0592
2 -3 -17 3.0604 -4.3174
2 -3 -16 -2.8712 -0.1874
2 -3 -15 1.3807 8.6524
2 -3 -14 -2.6987 -10.7833
2 -3 -13 1.1445 6.5288
2 -3 -12 4.4667 -4.7424
2 -3 -11 -7.6652 4.9056
2 -3 -10 3.7413 -3.3419
2 -3 -9 4.3881 0.8400
2 -3 -4 -7.1325 0.3635
2 -3 -3 12.3944 -7.9924
2 -3 -2 -4.4638 4.7682
2 -3 -1 -0.4965 -5.0076
2 -2 -19 0.3744 -2.6913
2 -2 -18 -1.7133 1.5007
2 -2 -17 2.0971 4.7139
2 -2 -16 6.5405 -8.5184
2 -2 -15 -6.4010 5.1817
2 -2 -14 -3.6923 -0.6648
2 -2 -13 4.1842 -3.1285
2 -2 -12 4.4756 7.3149
2 -2 -11 -8.3269 -4.6734
2 -2 -10 1.1346 -4.9755
2 -2 -9 5.9264 8.0951
2 -2 -8 -1.7148 -2.3018
2 -2 -7 0.5378 0.1683
2 -2 -6 -9.1092 -6.7904
2 -2 -5 9.8325 9.9695
2 -2 -4 1.8321 -0.5666
2 -2 -3 -10.0121 -6.3885
2 -2 -2 -0.1697 2.7263
2 -2 -1 14.0742 -2.6492
2 -1 -20 2.8044 1.1778
2 -1 -19 -3.2152 -2.0111
2 -1 -18 -2.1198 -2.7153
2 -1 -17 0.0486 4.9875
2 -1 -16 5.2678 1.6516
2 -1 -15 -6.9325 -6.9193
2 -1 -14 5.9104 1.6264
2 -1 -13 4.6191 5.0812
2 -1 -12 -11.8266 -1.8221
2 -1 -11 0.7493 -4.5185
2 -1 -10 11.3318 0.6710
2 -1 -9 -12.0425 8.5524
2 -1 -8 2.1078 -9.7299
2 -1 -7 12.5529 10.0629
2 -1 -6 -15.2202 -19.7858
2 -1 -5 8.8720 21.4364
2 -1 -4 -5.2288 -6.0546
2 -1 -3 0.8907 -5.4638
2 -1 -2 6.1613 4.1501
2 -1 -1 -18.7504 6.8270
2 0 0 -33.2884 0.0045
2 0 1 20.2456 0.0001
2 0 2 4.2152 -0.0025
2 0 3 13.6108 0.0019
2 0 4 -50.9699 0.0001
2 0 5 46.0768 -0.0025
2 0 6 -15.1031 0.0004
2 0 7 0.0357 0.0015
2 0 8 -2.4046 -0.0002
2 0 9 7.2345 0.0003
2 0 10 -6.1188 0.0003
2 0 11 3.5038 -0.0017
2 0 12 -5.2062 -0.0005
2 0 13 6.3596 0.0021
2 0 14 -0.4454 0.0005
2 0 15 -6.9481 -0.0019
2 0 16 4.0684 -0.0004
2 0 17 3.6005 0.0015
2 0 18 -3.3058 0.0002
2 0 19 -1.2380 -0.0011
2 1 0 -20.3119 -23.5494
2 1 1 -7.2600 20.1160
2 1 2 20.0744 11.6509
2 1 3 11.9851 -30.5645
2 1 4 -38.0433 14.5135
2 1 5 24.2433 9.6841
2 1 6 -0.0513 -21.5149
2 1 7 -4.1892 25.0376
2 1 8 -2.4883 -20.0850
2 1 9 -2.6504 1.6041
2 1 10 9.2301 17.0657
2 1 11 1.5315 -15.5060
2 1 12 -14.5862 -1.3859
2 1 13 10.6864 13.7941
2 1 14 3.7237 -14.9606
2 1 15 -10.9738 6.4455
2 1 16 6.8160 6.3412
2 1 17 -1.2091 -10.9624
2 1 18 -0.5716 6.0087
2 1 19 -2.0238 -2.5960
2 2 0 -4.8301 -1.9162
2 2 1 -7.2402 -6.2380
2 2 2 -4.6690 4.3149
2 2 3 15.8469 4.7584
2 2 4 -6.8749 -4.8691
2 2 5 -5.5263 6.8635
2 2 6 7.3396 -15.4259
2 2 7 -6.1515 15.9641
2 2 8 14.4463 -7.9103
2 2 9 -20.8060 -0.0920
2 2 10 11.8976 6.7792
2 2 11 -0.1232 -11.0124
2 2 12 -7.2268 7.2189
2 2 13 10.1327 6.0204
2 2 14 -3.0731 -16.3092
2 2 15 -4.4177 11.2353
2 2 16 1.2400 -1.8118
2 2 17 5.4037 3.1500
2 2 18 -8.0218 -6.9313
2 3 0 -1.8962 11.2965
2 3 1 2.0859 2.0542
2 3 2 7.9418 -23.3004
2 3 3 -16.8324 15.6083
2 3 4 7.3537 9.9408
2 3 5 10.7449 -18.8733
2 3 6 -15.1213 1.7471
2 3 7 -1.8350 24.4180
2 3 8 13.8916 -26.0898
2 3 9 -3.0721 -0.3328
2 3 12 -2.5081 -10.2715
2 3 13 10.0347 7.0046
2 3 14 0.8270 -7.4190
2 3 15 -9.1916 3.1127
2 3 16 3.9366 7.6986
2 3 17 0.1939 -8.2986
2 3 18 1.4185 -0.3702
2 4 0 1.3395 5.6203
2 4 1 -3.7583 -12.8942
2 4 2 3.6131 11.2123
2 4 3 -6.0356 -0.7989
2 4 4 9.0504 -7.0125
2 4 5 -1.4562 6.2007
2 4 6 -9.7612 -1.5152
2 4 7 7.5289 -5.5770
2 4 8 1.9935 12.1509
2 4 9 -10.2924 -7.1186
2 4 13 -5.9443 -10.3930
2 4 14 -0.9187 0.0300
2 4 15 7.7437 3.5837
2 4 16 -6.3014 -1.1874
2 4 17 1.4123 -4.5444
2 5 0 5.9064 -2.5416
2 5 1 2.9809 -8.8611
2 5 2 -10.0299 7.5051
2 5 3 9.3710 -1.8954
2 5 4 -1.8833 -0.8740
2 5 5 -1.8326 -0.7769
2 5 6 -2.8259 2.8760
2 5 7 8.7699 0.1701
2 5 8 -2.3977 -7.6519
2 5 13 5.5927 -4.8636
2 5 14 -7.2366 1.7632
2 5 15 3.8009 -3.4117
2 5 16 1.6382 0.1946
2 6 0 0.0616 -10.3618
2 6 1 5.5370 9.6579
2 6 2 -11.8406 0.1019
2 6 3 11.4079 -1.7228
2 6 4 -5.0232 -1.7122
2 6 5 -0.6517 -0.0565
2 6 6 5.5586 -3.4374
2 6 7 -9.5972 10.0531
2 6 8 7.2990 -9.9469
2 6 9 1.8120 7.9493
2 6 10 -7.9115 -1.8434
2 6 11 2.8730 -4.5248
2 6 12 5.1638 -0.7826
2 6 13 -4.2061 4.9256
2 6 14 -2.0298 -0.2452
2 6 15 5.7967 0.2753
2 7 0 5.9497 8.3650
2 7 1 -2.3185 -15.6626
2 7 2 4.3031 7.6852
2 7 3 -7.9597 8.4167
2 7 4 6.6189 -10.5105
2 7 5 -1.0178 3.9112
2 7 6 -4.1377 -1.0012
2 7 7 6.4544 -2.6763
2 7 8 -3.3302 4.8380
2 7 9 -1.1531 -4.8277
2 7 10 -0.5774 7.4032
2 7 11 3.5914 -6.1352
2 7 12 -1.3316 1.1194
2 7 13 -1.5008 1.3846
2 7 14 0.3395 -3.7843
2 8 0 -2.1323 -8.1365
2 8 1 -0.4085 3.8784
2 8 2 -1.9335 3.3143
2 8 3 -1.3109 -9.0408
2 8 4 8.1937 4.4056
2 8 5 -7.4548 6.6769
2 8 6 -0.3947 -6.9557
2 8 7 3.4094 0.5154
2 8 8 -0.0334 -0.4890
2 8 9 1.5190 1.6356
2 8 10 -5.2477 -0.2197
2 8 11 1.9714 0.6886
2 8 12 0.9865 -2.3013
2 9 0 1.3922 1.3929
2 9 1 3.6131 3.8870
2 9 2 -1.9007 -3.1833
2 9 3 -2.3824 -3.6500
2 9 4 -0.1911 5.2557
2 9 5 3.0644 -3.4556
2 9 6 1.1311 3.8616
2 9 7 -4.8882 -1.9203
2 9 8 -0.4284 -2.1250
2 9 9 5.8730 1.1883
2 10 0 -0.5623 -5.9631
2 10 1 0.3615 4.0527
2 10 2 1.2139 1.3857
2 10 3 1.1084 -2.6730
2 10 4 -3.6900 1.1351
2 10 5 2.5400 -1.3379
3 -7 -1 -4.2023 -3.5104
3 -6 -4 -0.1819 -1.2102
3 -6 -3 3.0558 -1.1474
3 -6 -2 -2.4184 2.1630
3 -6 -1 -2.7695 -1.3237
3 -5 -5 0.8990 -9.1520
3 -5 -4 -2.3128 5.7041
3 -5 -3 1.2659 2.0306
3 -5 -2 -0.4969 2.8514
3 -5 -1 -7.0981 -14.5367
3 -4 -18 -8.1584 0.3416
3 -4 -17 6.5996 -0.1995
3 -4 -16 -1.5584 1.3611
3 -4 -15 0.5551 -1.4361
3 -4 -5 -16.6651 -0.4131
3 -4 -4 0.9433 -0.9834
3 -4 -3 10.2669 0.9701
3 -4 -2 1.0925 2.8171
3 -4 -1 -10.7847 -4.0442
3 -3 -19 -1.6302 3.6433
3 -3 -18 -0.8522 -3.5674
3 -3 -17 -3.5819 1.9486
3 -3 -16 1.8156 2.2060
3 -3 -15 7.6237 -7.1638
3 -3 -14 -4.4466 7.3811
3 -3 -13 -7.1359 -0.1106
3 -3 -12 5.9282 -3.8233
3 -3 -11 1.0977 0.5678
3 -3 -10 -3.6711 -0.6468
3 -3 -9 5.3655 0.8961
3 -3 -6 3.9776 1.9912
3 -3 -5 5.2484 -5.4406
3 -3 -4 -3.4998 14.8608
3 -3 -3 -3.2843 -15.3559
3 -3 -2 -0.5881 9.9100
3 -3 -1 1.1175 -5.5245
3 -2 -20 1.6209 -4.8870
3 -2 -19 7.4797 -4.5563
3 -2 -18 -7.8558 10.8941
3 -2 -17 -1.8952 -3.0364
3 -2 -16 2.9195 -5.3829
3 -2 -15 4.7113 -0.2447
3 -2 -14 -7.1940 8.3540
3 -2 -13 8.4656 -4.4938
3 -2 -12 -6.6059 -3.6549
3 -2 -11 0.2956 3.9783
3 -2 -10 -4.1292 1.8337
3 -2 -9 9.4338 -3.8522
3 -2 -8 -2.8693 0.9818
3 -2 -7 -0.1988 -1.4292
3 -2 -6 -3.6519 6.2470
3 -2 -5 -0.7084 -11.1209
3 -2 -4 8.9625 11.2398
3 -2 -3 -3.6167 -4.7662
3 -2 -2 -5.5034 -0.7835
3 -2 -1 -5.4076 7.0662
3 -1 -20 2.4111 5.0034
3 -1 -19 0.3008 0.4337
3 -1 -18 -2.8445 -1.7316
3 -1 -17 -3.3770 1.0511
3 -1 -16 10.8095 -3.3340
3 -1 -15 -11.0810 4.1440
3 -1 -14 -2.2957 1.0499
3 -1 -13 11.5669 -9.4288
3 -1 -12 4.2241 13.7614
3 -1 -11 -18.0854 -10.0264
3 -1 -10 9.2520 4.0100
3 -1 -9 1.6445 -3.0397
3 -1 -8 -3.6951 0.9983
3 -1 -7 -2.8604 7.9937
3 -1 -6 15.7147 -8.3882
3 -1 -5 -23.6084 -3.2051
3 -1 -4 15.7431 2.1140
3 -1 -3 13.6403 3.9704
3 -1 -2 -40.0738 12.2121
3 -1 -1 34.9211 -23.9063
3 0 0 -51.6798 0.0222
3 0 1 28.6254 0.0063
3 0 2 -15.3569 -0.0027
3 0 3 8.8040 -0.0052
3 0 4 17.2974 -0.0011
3 0 5 -35.8861 0.0035
3 0 6 27.3978 0.0010
3 0 7 -4.5088 -0.0026
3 0 8 -22.0053 0.0000
3 0 9 29.4124 0.0023
3 0 10 -13.9219 -0.0008
3 0 11 4.2865 -0.0023
3 0 12 -7.1846 0.0011
3 0 13 3.8616 0.0021
3 0 14 8.4155 -0.0008
3 0 15 -9.6145 -0.0015
3 0 16 -2.8116 0.0004
3 0 17 6.6119 0.0009
3 0 18 -0.2841 -0.0001
3 1 0 17.1427 0.8746
3 1 1 -5.6393 26.0784
3 1 2 1.9250 -27.2421
3 1 3 -14.0251 14.5968
3 1 4 25.3081 -0.9082
3 1 5 -18.1784 -13.2242
3 1 6 2.8433 20.3721
3 1 7 11.7451 -14.2998
3 1 8 -16.0782 5.4061
3 1 9 9.6607 -2.7069
3 1 10 -4.3284 -2.0403
3 1 11 -2.6508 12.6358
3 1 12 9.4239 -17.7260
3 1 13 -6.2706 10.7267
3 1 14 -1.3169 2.4334
3 1 15 5.1445 -10.5929
3 1 16 -3.2327 6.0402
3 1 17 1.2173 4.3158
3 1 18 -3.9090 -7.3395
3 2 0 16.3054 17.5326
3 2 1 -3.6827 -13.9451
3 2 2 -5.4374 -4.4022
3 2 3 -0.5460 10.7751
3 2 4 2.8509 -0.9778
3 2 5 -2.3292 -12.3204
3 2 6 6.1542 21.5061
3 2 7 -14.0987 -14.1218
3 2 8 14.1959 -7.6545
3 2 9 3.2313 16.1070
3 2 10 -13.6432 -1.7429
3 2 11 5.0439 -8.4456
3 2 12 1.0387 -1.9372
3 2 13 -2.8282 11.6047
3 2 14 5.9611 -3.4981
3 2 15 -4.4416 -5.3159
3 2 16 1.7910 0.1393
3 2 17 -0.5985 6.1043
3 2 18 -1.8004 -3.7293
3 3 0 -11.5574 -6.5197
3 3 1 11.6860 16.8893
3 3 2 3.5732 -5.9167
3 3 3 -9.1453 -10.3439
3 3 4 4.1154 8.9433
3 3 5 -0.9128 6.1701
3 3 6 8.2201 -19.3926
3 3 7 -18.2958 10.9288
3 3 8 10.4659 14.1283
3 3 9 1.2457 -15.1227
3 3 11 4.9677 15.2437
3 3 12 -7.8621 5.4298
3 3 13 -5.9295 -8.9894
3 3 14 9.7625 -5.0690
3 3 15 4.7848 6.7164
3 3 16 -13.0298 2.2045
3 3 17 8.8406 -4.5567
3 3 18 -1.8804 -0.0819
3 4 0 1.5734 3.6271
3 4 1 11.7908 -7.7925
3 4 2 -14.5880 -2.1808
3 4 3 7.9661 11.1485
3 4 4 -6.0769 -5.2179
3 4 5 7.6547 -4.7387
3 4 6 2.6063 7.8874
3 4 7 -9.8057 -6.6553
3 4 11 -5.7568 -1.2412
3 4 12 16.0090 5.1278
3 4 13 -11.1174 -1.9205
3 4 14 1.7831 1.1859
3 4 15 -3.9196 -0.2238
3 4 16 5.8045 -1.9309
3 4 17 -2.0054 0.4873
3 5 0 -17.8413 12.1717
3 5 1 18.9258 2.1010
3 5 2 -8.3243 -10.7954
3 5 3 -2.5747 10.7721
3 5 4 6.1784 -6.1646
3 5 5 -4.6950 -0.8396
3 5 6 -1.9358 4.2802
3 5 7 5.7968 -1.1184
3 5 10 -3.1348 9.3141
3 5 11 11.6667 -10.0301
3 5 12 -3.8677 -2.5734
3 5 13 -2.9070 4.1986
3 5 14 3.2712 4.6067
3 5 15 -0.3666 -6.3333
3 5 16 -3.3859 5.8871
3 6 0 6.6442 -0.2605
3 6 1 -2.6422 0.9134
3 6 2 -3.0971 -8.8576
3 6 3 3.6323 14.5100
3 6 4 -4.1674 -5.6104
3 6 5 5.3812 -4.2636
3 6 6 -1.6884 4.8157
3 6 7 -1.6838 -3.3155
3 6 8 -3.6512 2.0539
3 6 9 11.1770 -3.8723
3 6 10 -8.4934 5.8479
3 6 11 0.6593 1.8659
3 6 12 -0.6560 -7.5314
3 6 13 3.3855 2.4543
3 6 14 -1.7217 -0.7168
3 6 15 2.5474 1.0790
3 7 0 -10.5561 2.5584
3 7 1 12.6344 0.6145
3 7 2 -4.9809 -6.5373
3 7 3 -1.7214 8.6189
3 7 4 -2.8351 -5.3953
3 7 5 7.0927 -0.0188
3 7 6 -4.5832 5.1510
3 7 7 2.8111 -3.0263
3 7 8 -2.4597 -1.9586
3 7 9 0.7669 0.5529
3 7 10 1.3753 0.3502
3 7 11 -2.1345 -0.0696
3 7 12 1.2747 4.3916
3 7 13 -1.0835 -4.1706
3 8 0 3.2490 -1.0048
3 8 1 4.3957 0.7168
3 8 2 -0.6536 5.1927
3 8 3 -7.4840 -6.3357
3 8 4 7.9939 0.5772
3 8 5 -2.6836 1.5315
3 8 6 -1.5456 0.4222
3 8 7 0.9055 -1.5811
3 8 8 -1.2163 3.7361
3 8 9 2.9569 -3.4993
3 8 10 1.5652 -0.7452
3 8 11 -4.0016 1.8412
3 9 0 -1.4903 -5.0902
3 9 1 -2.5811 5.1693
3 9 2 5.0068 0.2839
3 9 3 -0.1869 -2.4768
3 9 4 -2.2558 -1.5866
3 9 5 0.4062 6.4834
3 9 6 1.9885 -7.5276
3 9 7 -4.0325 4.3576
3 9 8 3.6214 -0.4024
3 10 0 4.1676 -0.2521
3 10 1 -2.7321 3.4331
3 10 2 -2.9313 -1.6322
3 10 3 4.5279 -2.8480
3 10 4 0.6475 2.3966
4 -6 -4 -1.4686 -2.7001
4 -6 -3 -0.3876 -1.2404
4 -6 -2 -0.2488 0.8892
4 -6 -1 -0.1264 0.1998
4 -5 -6 -8.5145 -0.7619
4 -5 -5 3.2151 2.6436
4 -5 -4 0.6415 -3.2548
4 -5 -3 -0.7961 -6.6913
4 -5 -2 5.0203 12.5184
4 -5 -1 -7.7684 -3.1116
4 -4 -18 6.8272 -4.2231
4 -4 -17 -7.6635 5.7858
4 -4 -16 3.3095 -3.4171
4 -4 -7 0.2565 -1.4440
4 -4 -6 -0.9186 -1.7604
4 -4 -5 6.5793 3.1976
4 -4 -4 -1.9779 -2.3635
4 -4 -3 -10.1209 -3.2546
4 -4 -2 7.6169 11.2549
4 -4 -1 8.6143 -12.7003
4 -3 -19 2.8463 -8.1136
4 -3 -18 6.2738 9.2254
4 -3 -17 -2.1377 -2.9812
4 -3 -16 -9.3028 -5.7611
4 -3 -15 1.1721 8.1924
4 -3 -14 13.7214 -7.8839
4 -3 -13 -8.3173 5.3969
4 -3 -12 -1.2251 0.4192
4 -3 -11 0.1966 1.7607
4 -3 -10 -4.3588 -6.0874
4 -3 -9 8.2124 -1.8840
4 -3 -7 -6.2022 5.3992
4 -3 -6 -2.6695 -12.0022
4 -3 -5 8.4712 0.5035
4 -3 -4 -5.4016 11.7829
4 -3 -3 4.4690 -12.0024
4 -3 -2 -5.8418 7.7442
4 -3 -1 0.2395 -2.9276
4 -2 -20 0.9574 -6.0660
4 -2 -19 -0.2860 -1.0797
4 -2 -18 2.3962 4.7930
4 -2 -17 -0.5457 -2.5756
4 -2 -16 -2.8172 8.0901
4 -2 -15 4.0892 -11.8863
4 -2 -14 -5.4292 -0.9661
4 -2 -13 0.0036 10.2936
4 -2 -12 11.8783 -2.5870
4 -2 -11 -9.6226 -1.8503
4 -2 -10 -1.5438 -5.7522
4 -2 -9 0.4910 9.2597
4 -2 -8 1.9524 -5.8149
4 -2 -7 1.1434 10.4500
4 -2 -6 2.8780 -15.2445
4 -2 -5 -9.9482 2.0233
4 -2 -4 8.4995 11.3326
4 -2 -3 0.4849 -7.1419
4 -2 -2 -8.0976 0.6739
4 -2 -1 10.8617 -1.4492
4 -1 -20 1.5125 5.6569
4 -1 -19 1.6834 -3.3600
4 -1 -18 -1.9163 -4.7334
4 -1 -17 1.4189 6.1923
4 -1 -16 -0.4654 3.6533
4 -1 -15 -2.2892 -8.9461
4 -1 -14 1.5378 5.4694
4 -1 -13 1.4945 -6.0437
4 -1 -12 -1.8291 9.7778
4 -1 -11 -3.0328 -7.6936
4 -1 -10 9.6574 5.4190
4 -1 -9 -6.3986 -8.1796
4 -1 -8 0.3049 5.3314
4 -1 -7 -3.6025 2.4574
4 -1 -6 6.9589 -1.6459
4 -1 -5 -8.4931 2.6412
4 -1 -4 7.8528 -11.5800
4 -1 -3 -2.0759 2.5774
4 -1 -2 3.7833 22.6181
4 -1 -1 -4.8437 -31.9080
4 0 0 34.8717 -0.0095
4 0 1 -5.3606 0.0028
4 0 2 -4.6696 0.0019
4 0 3 -5.7898 0.0011
4 0 4 7.5457 0.0020
4 0 5 -2.6957 -0.0016
4 0 6 9.4927 -0.0041
4 0 7 -6.3416 0.0006
4 0 8 -8.4296 0.0043
4 0 9 10.8662 0.0004
4 0 10 -4.9198 -0.0034
4 0 11 -1.4269 -0.0007
4 0 12 6.0480 0.0022
4 0 13 -3.9818 0.0003
4 0 14 -2.3085 -0.0014
4 0 15 6.6092 0.0001
4 0 16 -2.8496 0.0011
4 0 17 -3.0391 0.0001
4 0 18 0.8887 -0.0007
4 1 0 6.2461 25.3446
4 1 1 -8.6798 -18.7678
4 1 2 -4.0460 10.5721
4 1 3 17.1334 -0.5196
4 1 4 -16.0887 -6.0645
4 1 5 -2.2747 8.4658
4 1 6 14.1586 -5.6298
4 1 7 -11.8082 -3.3382
4 1 8 9.1468 11.6134
4 1 9 -1.5265 -11.5398
4 1 10 -6.5123 7.1852
4 1 11 4.0944 -5.2596
4 1 12 0.6055 2.9087
4 1 13 -5.5480 1.9731
4 1 14 10.0027 -5.6442
4 1 15 -8.3888 6.9685
4 1 16 4.1671 -5.3572
4 1 17 -0.7613 0.2015
4 1 18 1.1671 3.3792
4 2 0 -7.8258 -6.5388
4 2 1 -6.2350 11.8357
4 2 2 15.0946 -9.2377
4 2 3 -3.2480 3.8865
4 2 4 -6.4407 -4.7588
4 2 5 1.3122 4.3372
4 2 6 6.7384 -0.7281
4 2 7 -9.0212 4.5383
4 2 8 -1.8288 -13.2125
4 2 9 9.0577 11.1617
4 2 10 0.3658 2.2932
4 2 11 2.3556 -8.7868
4 2 12 -19.2919 1.1466
4 2 13 19.9077 7.0197
4 2 14 -8.6483 -6.8795
4 2 15 4.7560 3.6462
4 2 16 -6.4026 -2.1055
4 2 17 3.1206 2.5291
4 2 18 4.5989 -3.6613
4 3 0 -7.4201 -1.6526
4 3 1 7.8930 1.5594
4 3 2 0.0035 -2.5320
4 3 3 -10.8250 5.9027
4 3 4 6.3943 -4.8892
4 3 5 8.7357 4.4653
4 3 6 -5.2650 -2.5726
4 3 7 -3.8020 -7.2958
4 3 8 -4.6262 8.8379
4 3 9 11.4063 1.5981
4 3 10 -7.7843 1.1509
4 3 11 2.8290 -15.0012
4 3 12 2.8592 11.6475
4 3 13 -4.2945 4.3282
4 3 14 5.7868 -8.0861
4 3 15 -12.4276 0.4082
4 3 16 9.9484 6.6361
4 3 17 1.4215 -9.5410
4 4 0 -13.9051 -6.6077
4 4 1 6.2064 3.0873
4 4 2 -2.7795 -5.7094
4 4 3 8.4058 9.2143
4 4 4 -11.0533 -10.5965
4 4 5 2.3673 5.8220
4 4 6 0.8492 4.7868
4 4 7 10.7292 -9.5044
4 4 9 9.9032 3.4307
4 4 10 -10.0310 -2.9320
4 4 11 11.8527 -1.0213
4 4 12 -12.3843 2.9365
4 4 13 13.0580 -3.2482
4 4 14 -5.9855 1.6559
4 4 15 -4.4216 1.0146
4 4 16 8.1079 -1.3858
4 5 0 0.9353 -8.8664
4 5 1 -9.9271 7.1334
4 5 2 5.5325 3.8500
4 5 3 4.5096 -7.2562
4 5 4 -6.9544 -1.2142
4 5 5 3.0678 10.3168
4 5 6 1.8858 -9.1414
4 5 7 -6.8690 0.1432
4 5 8 3.8571 5.1309
4 5 9 7.6391 -3.6183
4 5 10 -9.3316 -0.7241
4 5 11 0.2910 6.1580
4 5 12 2.2695 -9.1048
4 5 13 -0.4302 9.7675
4 5 14 1.2889 -8.9904
4 5 15 -0.5408 0.8875
4 6 0 1.8195 -2.6108
4 6 1 -2.2274 6.0903
4 6 2 4.2941 -4.3289
4 6 3 -4.0995 -2.4150
4 6 4 0.3496 4.6501
4 6 6 8.6527 -3.4125
4 6 7 -5.1180 2.9099
4 6 8 -1.0877 0.1174
4 6 9 -0.5518 -2.5097
4 6 10 3.0717 -2.0518
4 6 11 1.3624 4.8715
4 6 12 -3.1015 0.9967
4 6 13 -4.2521 -1.4455
4 6 14 7.3258 -3.2954
4 7 0 -4.1560 -2.8376
4 7 1 5.4955 4.9805
4 7 2 -0.2895 -0.1048
4 7 3 2.8008 -6.4874
4 7 4 -1.9244 7.8582
4 7 5 -8.5922 -3.2302
4 7 6 10.5230 -2.9615
4 7 7 -4.5688 3.4320
4 7 8 3.9779 1.7589
4 7 9 -5.4741 -2.2295
4 7 10 3.3715 0.0866
4 7 11 0.8357 -3.3018
4 7 12 -2.9428 2.9164
4 7 13 1.5312 3.6763
4 8 0 -1.3704 -0.1800
4 8 1 -3.5059 1.3187
4 8 2 3.7511 -3.5172
4 8 3 -2.2642 1.1393
4 8 4 4.8776 1.5352
4 8 5 -2.2511 2.4708
4 8 6 -0.3071 -6.1674
4 8 7 -4.3295 1.1763
4 8 8 4.8600 3.3516
4 8 9 -2.0488 -0.0289
4 8 10 1.0951 -3.9990
4 8 11 4.1355 4.4269
4 9 0 -0.7001 3.9064
4 9 1 -3.2553 -1.4924
4 9 2 3.0518 0.7425
4 9 3 -4.1361 0.1749
4 9 4 3.1460 -3.7373
4 9 5 2.2990 5.3813
4 9 6 -4.0508 -2.5852
4 9 7 4.0965 0.7672
4 9 8 -4.2083 -1.6397
4 10 0 -4.7003 -1.1339
4 10 1 5.3335 -3.5852
4 10 2 -0.6495 4.3981
4 10 3 -5.8885 1.0772
5 -6 -3 -1.9673 1.3882
5 -6 -2 -4.8726 -2.0713
5 -6 -1 1.7422 0.0018
5 -5 -6 0.1093 -2.6138
5 -5 -5 2.0025 -1.5271
5 -5 -4 -4.3277 9.5832
5 -5 -3 -1.9024 -8.8397
5 -5 -2 12.6672 1.8524
5 -5 -1 -13.8824 5.4161
5 -4 -18 0.0396 -3.0657
5 -4 -17 -5.1379 0.4890
5 -4 -16 6.9850 0.1603
5 -4 -8 10.5050 4.7920
5 -4 -7 -6.0083 -10.3135
5 -4 -6 -6.3816 11.3150
5 -4 -5 12.7387 -8.1149
5 -4 -4 -9.9629 -2.6306
5 -4 -3 7.8020 14.9096
5 -4 -2 -10.9937 -13.2314
5 -4 -1 7.4090 -2.7236
5 -3 -19 -5.3828 2.5801
5 -3 -18 -0.0468 0.7256
5 -3 -17 7.9079 -0.9670
5 -3 -16 -1.5964 1.5239
5 -3 -15 -8.0093 1.9900
5 -3 -14 5.4525 -7.0230
5 -3 -13 -1.0156 0.5159
5 -3 -12 1.7309 5.6641
5 -3 -11 -0.1491 1.0355
5 -3 -10 2.8529 -5.9519
5 -3 -9 -13.1688 3.5205
5 -3 -8 13.2246 -1.5956
5 -3 -7 -1.4910 1.0708
5 -3 -6 -7.5110 -1.7079
5 -3 -5 11.2866 1.8392
5 -3 -4 -7.0984 2.1576
5 -3 -3 -4.8829 -5.9609
5 -3 -2 8.9118 0.2736
5 -3 -1 1.8295 9.4144
5 -2 -20 -2.8536 2.7924
5 -2 -19 -3.7993 -6.0588
5 -2 -18 2.7395 3.6636
5 -2 -17 1.3404 -9.4665
5 -2 -16 -4.4388 15.7896
5 -2 -15 5.7362 -5.9238
5 -2 -14 -4.7811 -2.9440
5 -2 -13 3.7561 -1.5343
5 -2 -12 -3.5780 1.2730
5 -2 -11 -1.4299 4.7982
5 -2 -10 8.7862 0.3959
5 -2 -9 -4.4195 -11.8281
5 -2 -8 -2.9457 10.3439
5 -2 -7 -2.9687 -1.7218
5 -2 -6 6.8287 3.0067
5 -2 -5 0.6757 1.1822
5 -2 -4 -5.0895 -18.2004
5 -2 -3 2.4028 14.3727
5 -2 -2 1.7106 13.1000
5 -2 -1 -2.0581 -26.4412
5 -1 -20 0.0160 1.8353
5 -1 -19 -0.1736 1.7527
5 -1 -18 3.3791 -0.4392
5 -1 -17 -2.5188 -6.1300
5 -1 -16 0.5785 4.3096
5 -1 -15 -0.4055 2.2567
5 -1 -14 -2.9428 -0.6749
5 -1 -13 2.6603 -2.8837
5 -1 -12 5.7284 1.4274
5 -1 -11 -9.3279 -1.0544
5 -1 -10 1.9242 2.6029
5 -1 -9 2.1494 1.0319
5 -1 -8 2.0524 -7.2055
5 -1 -7 1.0603 6.4369
5 -1 -6 -9.6042 -4.9254
5 -1 -5 12.4717 8.0571
5 -1 -4 -8.1824 -3.3418
5 -1 -3 -14.3068 -3.0686
5 -1 -2 35.1970 0.0738
5 -1 -1 -16.6849 -10.0671
5 0 0 19.7057 0.0050
5 0 1 -9.1930 -0.0042
5 0 2 2.1394 -0.0050
5 0 3 -4.7007 0.0035
5 0 4 3.4894 0.0037
5 0 5 -0.6033 -0.0021
5 0 6 4.4501 -0.0021
5 0 7 -9.5530 0.0015
5 0 8 5.8352 0.0009
5 0 9 2.9878 -0.0015
5 0 10 4.6255 -0.0002
5 0 11 -17.3811 0.0017
5 0 12 4.7483 0.0001
5 0 13 12.9872 -0.0017
5 0 14 -8.0678 -0.0003
5 0 15 -4.0247 0.0012
5 0 16 4.6172 0.0003
5 0 17 2.2717 -0.0005
5 1 0 10.9236 33.6785
5 1 1 -9.2400 -34.2385
5 1 2 1.6302 11.6699
5 1 3 -8.1785 4.2547
5 1 4 14.6770 -8.1810
5 1 5 -5.9847 5.7211
5 1 6 -4.4297 3.5281
5 1 7 -3.7924 -9.8689
5 1 8 11.4029 3.0348
5 1 9 -0.8226 5.5867
5 1 10 -9.0715 -3.0580
5 1 11 6.9753 -1.3909
5 1 12 0.9546 -1.2472
5 1 13 -4.4408 4.6426
5 1 14 0.6150 -5.8232
5 1 15 -0.7763 6.5240
5 1 16 2.2250 -3.6485
5 1 17 3.8979 -1.0621
5 2 0 -1.2971 -15.1491
5 2 1 2.5290 -0.7497
5 2 2 -0.0101 0.2019
5 2 3 -6.0752 15.1304
5 2 4 7.0903 -18.0995
5 2 5 3.1211 3.3770
5 2 6 -9.6639 1.7818
5 2 7 8.3953 8.9127
5 2 8 -4.8754 -10.2325
5 2 9 -4.5023 -5.1014
5 2 10 7.7782 13.0563
5 2 11 -1.7551 -5.3857
5 2 12 5.4649 2.3900
5 2 13 -11.7567 -8.5019
5 2 14 3.8206 7.5965
5 2 15 7.3332 -0.5004
5 2 16 -5.9948 0.1307
5 2 17 -3.4628 -3.8291
5 3 0 12.4628 -8.7285
5 3 1 -10.5709 5.7869
5 3 2 1.5728 -9.8136
5 3 3 7.0572 5.2881
5 3 4 -9.5922 7.4681
5 3 5 -1.1105 -7.5829
5 3 6 9.0585 -4.9294
5 3 7 3.4815 12.7050
5 3 8 -15.0797 -5.8321
5 3 9 8.9687 -5.6642
5 3 10 -0.0259 3.3950
5 3 11 -1.3561 5.7834
5 3 12 -3.3769 -0.3478
5 3 13 4.8870 -12.9047
5 3 14 2.2487 13.7006
5 3 15 -4.3548 -8.0045
5 3 16 -2.1734 7.7461
5 3 17 3.9395 -4.7066
5 4 0 6.5320 -13.6865
5 4 1 -11.6867 9.5604
5 4 2 0.1834 -2.3437
5 4 3 8.8443 2.6713
5 4 4 -2.7025 -1.5570
5 4 5 -4.4792 -4.5226
5 4 6 2.1323 2.0949
5 4 7 -2.7127 5.6406
5 4 8 8.2418 -4.1961
5 4 9 -4.6273 -0.0561
5 4 10 -4.2822 -3.4723
5 4 11 7.2755 9.6173
5 4 12 -6.3314 -9.9485
5 4 13 4.0162 4.0054
5 4 14 -1.6437 2.8454
5 4 15 1.8696 -6.3105
5 4 16 -4.7015 6.0071
5 5 0 -7.2057 -10.8461
5 5 1 2.4320 8.3595
5 5 2 0.9667 -0.8997
5 5 3 -1.5987 0.2785
5 5 4 -1.5061 -6.8899
5 5 5 -1.4448 10.9231
5 5 6 8.3197 -6.6829
5 5 7 -4.3766 -0.5743
5 5 8 -4.8488 3.3873
5 5 9 4.7376 -3.3244
5 5 10 -2.9988 1.7173
5 5 11 8.1596 3.0738
5 5 12 -7.8879 -5.9686
5 5 13 -1.5150 2.3756
5 5 14 6.1995 3.0929
5 5 15 -3.5575 -2.7993
5 6 0 1.4108 -2.1176
5 6 1 -0.3010 1.9667
5 6 2 -1.7590 -3.4237
5 6 3 4.6125 5.6630
5 6 4 -3.8193 -3.7749
5 6 5 2.8284 -1.5071
5 6 6 -8.4608 3.9276
5 6 7 8.6967 -3.9068
5 6 8 1.8659 5.9597
5 6 9 -7.4268 -3.8216
5 6 10 3.9501 -4.2021
5 6 11 -2.6810 5.4892
5 6 12 5.4602 0.4478
5 6 13 -3.8825 -3.4045
5 6 14 -2.6865 2.7405
5 7 0 -9.7107 9.4848
5 7 1 3.8200 -7.8019
5 7 2 -3.0895 1.5097
5 7 3 1.9779 4.3822
5 7 4 5.8527 -6.5795
5 7 5 -5.6270 2.6912
5 7 6 0.1781 5.2970
5 7 7 -0.8041 -9.9203
5 7 8 -0.0872 6.0997
5 7 9 1.3993 -0.1045
5 7 10 1.9936 -0.1967
5 7 11 -1.1466 -2.0311
5 7 12 -3.3283 4.1492
5 8 0 4.8785 0.4625
5 8 1 -0.4934 8.2216
5 8 2 -4.0836 -3.8672
5 8 3 0.6430 -3.4909
5 8 4 -3.0526 1.3545
5 8 5 10.6351 2.4909
5 8 6 -8.2025 -1.1398
5 8 7 4.9116 1.9044
5 8 8 -5.0430 -5.4557
5 8 9 -0.9903 5.6419
5 8 10 5.0181 -6.0772
5 9 0 -2.3183 -2.8504
5 9 1 6.7751 -0.6734
5 9 2 -3.8102 4.6838
5 9 3 -2.6999 -3.6958
5 9 4 3.5118 0.7570
5 9 5 -3.7086 0.0160
5 9 6 4.2091 -0.4379
5 9 7 -3.0882 0.6329
5 10 0 0.0830 3.3554
5 10 1 -2.3713 -0.5934
6 -6 -1 2.9170 -8.9412
6 -5 -5 -1.7829 -10.6859
6 -5 -4 -5.8426 8.4085
6 -5 -3 5.1996 -2.8163
6 -5 -2 2.2935 0.6521
6 -5 -1 -6.8360 2.6202
6 -4 -18 1.7020 -4.5877
6 -4 -17 2.1343 4.2428
6 -4 -16 -1.7106 -1.5568
6 -4 -8 7.9443 -11.7603
6 -4 -7 -2.8402 6.2105
6 -4 -6 -2.8477 -4.4973
6 -4 -5 3.6832 9.6976
6 -4 -4 1.8520 -11.7332
6 -4 -3 -8.9983 5.0209
6 -4 -2 9.6946 2.6703
6 -4 -1 -5.5062 -4.1322
6 -3 -19 -5.5253 -3.3368
6 -3 -18 6.5669 0.0498
6 -3 -17 -7.0714 2.0086
6 -3 -16 2.0547 -2.3472
6 -3 -15 4.1271 3.2223
6 -3 -14 -1.4890 0.8787
6 -3 -13 -4.5876 -4.0895
6 -3 -12 5.4061 -1.7329
6 -3 -11 -5.7377 5.2761
6 -3 -10 7.3561 -1.3504
6 -3 -9 -4.2868 -3.8441
6 -3 -8 2.0705 6.8890
6 -3 -7 -2.1567 -3.3018
6 -3 -6 -7.7150 -2.1917
6 -3 -5 14.2723 0.1654
6 -3 -4 0.7032 3.9138
6 -3 -3 -10.1527 -1.8339
6 -3 -2 -5.5507 2.4458
6 -3 -1 17.3797 -17.1507
6 -2 -20 2.7954 5.5191
6 -2 -19 2.5252 -1.0565
6 -2 -18 -0.9328 -1.2011
6 -2 -17 -3.3681 3.6337
6 -2 -16 3.3506 -7.8510
6 -2 -15 -0.0479 2.9200
6 -2 -14 -5.9866 7.1709
6 -2 -13 8.2221 -6.0181
6 -2 -12 0.2968 0.2706
6 -2 -11 -9.8112 1.0177
6 -2 -10 5.3937 -4.2152
6 -2 -9 3.5012 7.1977
6 -2 -8 1.8845 -2.3745
6 -2 -7 -6.6206 -5.2213
6 -2 -6 -5.3688 2.6612
6 -2 -5 11.9101 3.1563
6 -2 -4 -1.9108 7.6298
6 -2 -3 -4.6125 -18.3356
6 -2 -2 -1.8301 8.1843
6 -2 -1 8.3084 -1.3121
6 -1 -20 -7.1792 -1.0352
6 -1 -19 7.1213 -0.1388
6 -1 -18 -2.5791 3.5988
6 -1 -17 -0.8307 2.2405
6 -1 -16 2.8879 -9.2856
6 -1 -15 -0.5163 4.1397
6 -1 -14 -0.3311 3.0145
6 -1 -13 -1.9868 -0.5974
6 -1 -12 -3.9979 -5.9273
6 -1 -11 10.8197 10.0556
6 -1 -10 -5.1303 -9.4134
6 -1 -9 -2.8110 2.1214
6 -1 -8 1.3732 9.3850
6 -1 -7 2.3234 -12.9190
6 -1 -6 -2.4948 1.4649
6 -1 -5 3.3296 11.0276
6 -1 -4 3.6701 -18.2312
6 -1 -3 -17.1187 24.8698
6 -1 -2 11.1005 -18.4993
6 -1 -1 4.2933 4.8027
6 0 0 11.6738 0.0076
6 0 1 -7.1241 -0.0093
6 0 2 -1.0227 0.0003
6 0 3 0.6823 0.0049
6 0 4 -4.5343 -0.0014
6 0 5 5.9526 -0.0030
6 0 6 3.4944 0.0014
6 0 7 -10.5586 0.0020
6 0 8 2.5271 -0.0013
6 0 9 5.4285 -0.0014
6 0 10 -2.3584 0.0013
6 0 11 4.5272 0.0012
6 0 12 -11.8577 -0.0010
6 0 13 9.5100 -0.0009
6 0 14 -1.4223 0.0005
6 0 15 -3.3398 0.0004
6 0 16 2.1802 -0.0002
6 0 17 1.5647 -0.0001
6 1 0 1.9045 -10.1363
6 1 1 3.3494 19.4604
6 1 2 -0.8654 -9.4328
6 1 3 0.4778 0.2297
6 1 4 -0.6808 -4.4244
6 1 5 3.3589 4.5262
6 1 6 -8.8181 1.8962
6 1 7 6.6434 -2.4801
6 1 8 2.9814 0.8780
6 1 9 -8.7125 -3.5880
6 1 10 5.3141 1.1216
6 1 11 -0.9771 7.8653
6 1 12 -0.0604 -8.0335
6 1 13 2.6039 -1.0179
6 1 14 -2.6276 4.7279
6 1 15 1.1597 -2.1936
6 1 16 -5.4472 0.6589
6 1 17 6.5218 0.4087
6 2 0 -2.7883 -8.9986
6 2 1 -2.5788 12.9424
6 2 2 -7.4284 -11.1417
6 2 3 19.8312 5.3530
6 2 4 -17.9152 3.7010
6 2 5 6.0151 -2.8522
6 2 6 1.4982 -6.3647
6 2 7 -0.1338 6.1303
6 2 8 -0.5302 2.4000
6 2 9 0.3566 -2.8798
6 2 10 -4.7330 -2.1015
6 2 11 4.4547 -1.9997
6 2 12 3.0190 8.1643
6 2 13 -6.9717 -3.4621
6 2 14 3.7737 -0.8241
6 2 15 1.1536 -5.8075
6 2 16 -0.8331 9.6392
6 3 0 7.9976 27.0528
6 3 1 3.7933 -10.4370
6 3 2 -6.7462 -7.7172
6 3 3 7.4333 2.7245
6 3 4 -6.2620 4.5797
6 3 5 1.2714 2.9273
6 3 6 0.6272 -10.5280
6 3 7 0.9175 4.4542
6 3 8 0.8649 3.2418
6 3 9 -3.5968 3.2680
6 3 10 1.3097 -8.9550
6 3 11 5.4431 -3.3339
6 3 12 -9.9025 14.2228
6 3 13 8.2929 -6.4553
6 3 14 -5.9833 -2.5242
6 3 15 3.9800 -0.7113
6 3 16 0.8170 4.0422
6 4 0 1.3801 -4.0384
6 4 1 1.8981 6.0150
6 4 2 -1.2660 -5.6361
6 4 3 -2.2126 0.6658
6 4 4 1.9365 1.7264
6 4 5 0.3121 5.4468
6 4 6 0.2886 -10.2237
6 4 7 -1.3459 0.9872
6 4 8 1.4712 7.9951
6 4 9 -2.7028 -6.1571
6 4 10 4.7418 2.2075
6 4 11 -6.5457 -1.4725
6 4 12 6.0868 3.4497
6 4 13 -1.5118 -4.6043
6 4 14 -1.5762 -0.2514
6 4 15 -1.5766 6.2892
6 5 0 -8.5981 -6.0564
6 5 1 7.6417 5.1309
6 5 2 -4.6357 -3.0447
6 5 3 6.6884 3.3921
6 5 4 -9.7913 -6.5350
6 5 5 7.8548 7.9579
6 5 6 -6.3859 -4.4832
6 5 7 1.6738 3.1872
6 5 8 9.7764 -4.5560
6 5 9 -13.9250 2.2263
6 5 10 7.9408 -1.9384
6 5 11 -3.9062 6.1799
6 5 12 1.7582 -5.9041
6 5 13 1.9392 1.8077
6 5 14 -1.6882 -2.2457
6 6 0 -8.3612 -6.9839
6 6 1 5.5701 2.2930
6 6 2 0.3458 0.4002
6 6 3 -2.1581 -3.0063
6 6 4 1.3033 5.1145
6 6 5 2.0182 -3.6732
6 6 6 -2.1263 0.1470
6 6 7 -3.2055 -1.8760
6 6 8 3.4062 6.2702
6 6 9 0.7438 -2.2747
6 6 10 -0.6971 -4.4946
6 6 11 -1.1869 2.2178
6 6 12 2.4779 3.5432
6 6 13 -2.6621 -4.0837
6 7 0 0.1715 -9.9232
6 7 1 3.1274 8.3984
6 7 2 -8.1260 4.4436
6 7 3 5.1695 -9.4944
6 7 4 -0.3887 3.2476
6 7 5 -3.3881 1.3816
6 7 6 7.9467 0.2252
6 7 7 -4.0154 -1.9351
6 7 8 -2.8587 0.5413
6 7 9 0.2962 1.5651
6 7 10 0.9848 -3.0273
6 7 11 3.4866 2.4565
6 8 0 4.5797 4.7407
6 8 1 -0.0322 -1.4506
6 8 2 -1.1881 -2.4199
6 8 3 -1.8517 5.0579
6 8 4 2.3903 -3.7581
6 8 5 -1.9522 3.1387
6 8 6 -1.3501 -6.8174
6 8 7 5.6301 6.4549
6 8 8 -3.5333 2.8052
6 8 9 0.7938 -8.5484
6 9 0 0.9232 5.2612
6 9 1 -5.5415 -3.5559
6 9 2 3.3808 -2.7565
6 9 3 3.7337 3.8708
6 9 4 -3.7343 1.5794
6 9 5 -1.4583 -7.0906
6 9 6 0.2887 6.9981
7 -6 -2 -2.6854 -7.5359
7 -6 -1 -4.8787 3.1198
7 -5 -4 -4.1204 6.3272
7 -5 -3 -1.4038 2.2589
7 -5 -2 1.4581 -6.4385
7 -5 -1 2.4996 0.1055
7 -4 -18 -0.7656 4.7066
7 -4 -17 -2.5757 -0.4006
7 -4 -7 -5.8016 -5.2164
7 -4 -6 0.1853 -5.0660
7 -4 -5 7.1738 4.3938
7 -4 -4 -3.5603 8.3471
7 -4 -3 -3.3262 -12.1875
7 -4 -2 1.2173 1.7395
7 -4 -1 2.3945 2.6541
7 -3 -19 1.3757 -0.0987
7 -3 -18 1.1298 3.9451
7 -3 -17 -2.5691 -5.2532
7 -3 -16 3.0604 1.5128
7 -3 -15 -2.5190 0.9171
7 -3 -14 -2.3882 2.0269
7 -3 -13 6.7754 -2.5676
7 -3 -12 -1.6585 0.1113
7 -3 -11 -5.1986 1.7621
7 -3 -10 0.9083 -0.9461
7 -3 -9 5.0821 -5.7738
7 -3 -8 0.6207 10.9335
7 -3 -7 -5.2266 -9.6706
7 -3 -6 1.8693 9.0410
7 -3 -5 -5.9059 -8.8433
7 -3 -4 7.7622 4.7117
7 -3 -3 6.4253 0.1573
7 -3 -2 -9.8441 0.4650
7 -3 -1 -6.2492 -2.0096
7 -2 -19 -5.8292 -1.8435
7 -2 -18 4.8038 3.0677
7 -2 -17 0.8447 -0.3622
7 -2 -16 2.4795 -2.5109
7 -2 -15 -10.7399 6.1614
7 -2 -14 7.3645 -11.1788
7 -2 -13 5.2768 7.3232
7 -2 -12 -8.7828 2.6760
7 -2 -11 -1.6944 -0.7556
7 -2 -10 9.4780 -9.2941
7 -2 -9 -8.4966 10.9158
7 -2 -8 6.1560 -3.8495
7 -2 -7 -1.5303 -0.8068
7 -2 -6 -0.5688 0.5612
7 -2 -5 -2.9935 -5.6228
7 -2 -4 0.8120 11.2331
7 -2 -3 4.2508 -8.4484
7 -2 -2 -1.8006 12.5966
7 -2 -1 -4.4486 -20.9235
7 -1 -20 -2.1546 -3.1432
7 -1 -19 4.8363 -1.1029
7 -1 -18 -3.2673 1.5138
7 -1 -17 1.4314 1.0049
7 -1 -16 -4.6403 1.0695
7 -1 -15 4.5889 -4.0525
7 -1 -14 4.1090 1.4144
7 -1 -13 -4.3942 1.7960
7 -1 -12 -3.6493 0.2099
7 -1 -11 5.3235 -3.8165
7 -1 -10 -5.2662 1.2669
7 -1 -9 5.2649 3.8386
7 -1 -8 0.7209 -1.1831
7 -1 -7 -9.5210 -2.0093
7 -1 -6 14.1726 -5.9802
7 -1 -5 -9.9593 18.1517
7 -1 -4 -0.0555 -16.8661
7 -1 -3 9.8036 -6.0983
7 -1 -2 -12.4808 23.2189
7 -1 -1 3.4735 -3.9986
7 0 0 10.2755 -0.0111
7 0 1 -0.8440 -0.0016
7 0 2 0.5405 0.0077
7 0 3 -0.8605 0.0003
7 0 4 -7.5100 -0.0048
7 0 5 12.8519 0.0001
7 0 6 -7.3184 0.0031
7 0 7 0.6816 -0.0002
7 0 8 -0.9082 -0.0023
7 0 9 0.7542 -0.0001
7 0 10 3.2172 0.0014
7 0 11 -4.1142 0.0003
7 0 12 0.9625 -0.0005
7 0 13 -0.9182 -0.0001
7 0 14 4.1311 -0.0000
7 0 15 -0.5276 -0.0001
7 0 16 -6.8535 0.0001
7 1 0 -3.5638 -20.0228
7 1 1 0.6380 9.5670
7 1 2 -0.4943 11.7084
7 1 3 3.6905 -14.0830
7 1 4 -5.3059 4.7529
7 1 5 8.3434 5.4522
7 1 6 -5.7469 -13.0523
7 1 7 -4.4598 12.8216
7 1 8 7.0838 -4.7591
7 1 9 1.3570 -1.7855
7 1 10 -5.6081 0.8730
7 1 11 0.3121 1.0610
7 1 12 4.2043 1.7502
7 1 13 -3.8339 -4.6874
7 1 14 1.6063 2.9325
7 1 15 0.5898 1.3177
7 1 16 -0.4371 -3.7850
7 2 0 9.9119 -14.2197
7 2 1 -10.6143 6.5853
7 2 2 3.8972 -8.7635
7 2 3 4.2757 7.5219
7 2 4 -9.3399 -3.9916
7 2 5 10.8504 3.2938
7 2 6 -7.0740 -1.2517
7 2 7 -0.1890 0.1780
7 2 8 3.3281 -2.4726
7 2 9 0.6786 2.9989
7 2 10 -4.6288 -0.9956
7 2 11 3.2094 3.3372
7 2 12 0.3907 -8.7235
7 2 13 -1.8880 6.3967
7 2 14 1.0666 2.3109
7 2 15 -0.8738 -4.9409
7 2 16 1.1014 0.1518
7 3 0 -10.9630 -5.6928
7 3 1 1.9036 10.8076
7 3 2 -0.1330 -0.7301
7 3 3 0.8976 -7.8455
7 3 4 7.9150 2.9734
7 3 5 -16.3615 4.7951
7 3 6 10.4083 -4.3406
7 3 7 3.5809 -2.1325
7 3 8 -9.8393 1.2413
7 3 9 8.2031 4.9814
7 3 10 -7.7361 -0.4064
7 3 11 7.5991 -8.0236
7 3 12 -5.3827 3.7688
7 3 13 4.1651 5.0212
7 3 14 -1.7250 -3.8692
7 3 15 -2.5753 -2.4445
7 4 0 -2.0751 -3.7620
7 4 1 0.6677 2.9914
7 4 2 1.7574 6.7449
7 4 3 -1.5259 -10.9187
7 4 4 0.4920 5.5330
7 4 5 -5.0496 0.5003
7 4 6 8.2431 -2.7013
7 4 7 -6.0525 7.3437
7 4 8 5.5351 -12.3610
7 4 9 -5.8990 10.9050
7 4 10 3.1184 -8.8940
7 4 11 1.8821 7.1623
7 4 12 -6.4563 -1.4414
7 4 13 5.0582 -0.0720
7 4 14 0.3816 -3.6633
7 4 15 0.5480 1.3555
7 5 0 -2.5049 7.3696
7 5 1 7.7221 -5.4308
7 5 2 -3.2400 1.4542
7 5 3 -4.0423 -2.6730
7 5 4 7.4948 3.1671
7 5 5 -1.8701 0.5185
7 5 6 -8.4517 -6.9802
7 5 7 10.3418 9.2531
7 5 8 -6.2349 -1.4357
7 5 9 2.7429 -2.6277
7 5 10 0.4385 -6.1289
7 5 11 2.2806 10.0704
7 5 12 -8.9280 -0.5707
7 5 13 8.2583 -6.7148
7 5 14 -2.4060 2.4235
7 6 0 8.4201 -4.9287
7 6 1 -4.0306 6.0892
7 6 2 -4.5025 -0.1319
7 6 3 6.2847 -6.8416
7 6 4 -2.2585 12.2179
7 6 5 1.2868 -11.4456
7 6 6 -0.4544 3.8473
7 6 7 -2.9112 1.9779
7 6 8 5.1822 -3.2851
7 6 9 -4.0423 3.0147
7 6 10 -1.1369 -1.0442
7 6 11 2.9532 -0.9622
7 6 12 2.2841 1.9993
7 7 0 9.3402 1.1545
7 7 1 -7.9784 -5.0459
7 7 2 3.6808 0.9065
7 7 3 -2.9709 1.3787
7 7 4 2.4735 3.7485
7 7 5 -0.6815 -6.3492
7 7 6 -2.3928 1.6987
7 7 7 5.1548 2.7115
7 7 8 -3.8188 -1.9630
7 7 9 2.6157 0.5257
7 7 10 -3.5374 -2.6404
7 7 11 2.5252 4.9980
7 8 0 -5.8313 0.1799
7 8 1 -1.0087 -1.2586
7 8 2 7.1418 3.7185
7 8 3 -6.7076 -4.0617
7 8 4 2.2878 -0.5600
7 8 5 0.8761 5.0675
7 8 6 -2.1079 -5.5822
7 8 7 2.3373 4.8843
7 8 8 -2.7716 -5.6681
7 9 0 5.4361 0.2464
7 9 1 -0.8651 1.9463
7 9 2 -2.9691 -1.5738
7 9 3 1.0745 0.3503
7 9 4 3.1054 -1.1098
7 9 5 -2.0344 3.0402
8 -6 -3 7.6103 5.3915
8 -6 -2 8.8849 3.5550
8 -6 -1 -6.6117 -11.4598
8 -5 -5 -4.8842 -13.0087
8 -5 -4 6.3932 10.5470
8 -5 -3 -5.0286 -5.2569
8 -5 -2 -4.4401 3.0780
8 -5 -1 7.9040 -1.4327
8 -4 -6 -0.9164 -2.2332
8 -4 -5 1.0826 -1.9029
8 -4 -4 0.6429 8.0506
8 -4 -3 1.9919 -8.2334
8 -4 -2 -3.0346 4.3272
8 -4 -1 1.5708 -2.3376
8 -3 -19 -2.8087 0.5109
8 -3 -18 1.1062 -1.7674
8 -3 -17 1.0203 1.8417
8 -3 -16 0.9055 -2.7364
8 -3 -15 -4.3470 2.7780
8 -3 -14 1.6890 -5.2377
8 -3 -13 4.2909 8.0134
8 -3 -12 -4.6369 -6.8578
8 -3 -11 0.1821 5.3508
8 -3 -10 -0.7611 -1.3977
8 -3 -9 7.1401 -4.3470
8 -3 -8 -9.0301 5.5237
8 -3 -7 3.3266 -5.7769
8 -3 -6 4.2804 6.7301
8 -3 -5 -4.9577 -4.6792
8 -3 -4 -2.5601 1.0323
8 -3 -3 1.6563 1.1350
8 -3 -2 7.5921 0.2090
8 -3 -1 -1.9977 -1.5487
8 -2 -19 -0.8737 3.6615
8 -2 -18 -3.2013 1.8340
8 -2 -17 8.2608 -6.1208
8 -2 -16 -10.7582 6.8854
8 -2 -15 8.2071 -4.8075
8 -2 -14 -2.9394 1.1004
8 -2 -13 1.3569 1.0067
8 -2 -12 -0.1302 -1.4379
8 -2 -11 -4.7798 0.8705
8 -2 -10 7.3660 -2.1607
8 -2 -9 -5.8687 5.4963
8 -2 -8 1.7789 -3.7513
8 -2 -7 0.4560 -0.7194
8 -2 -6 1.5804 1.3508
8 -2 -5 4.1118 1.3559
8 -2 -4 -14.7107 -5.8455
8 -2 -3 13.3079 4.7026
8 -2 -2 -6.9475 0.4752
8 -2 -1 3.2896 1.3771
8 -1 -20 -6.0103 -1.7211
8 -1 -19 6.4452 -1.0748
8 -1 -18 -0.1069 2.9607
8 -1 -17 -3.8986 -4.0550
8 -1 -16 0.2680 3.0017
8 -1 -15 0.3272 -1.7853
8 -1 -14 2.7419 4.9534
8 -1 -13 -3.7249 -8.0680
8 -1 -12 3.7933 5.3143
8 -1 -11 -0.6301 -1.0689
8 -1 -10 0.9969 2.1943
8 -1 -9 -6.9416 -8.1536
8 -1 -8 4.7758 8.5433
8 -1 -7 -1.2716 1.3405
8 -1 -6 6.2214 -10.4268
8 -1 -5 -6.9614 8.3654
8 -1 -4 -1.1778 7.0093
8 -1 -3 7.9039 -22.5702
8 -1 -2 -3.1825 15.3678
8 -1 -1 -6.8849 5.8626
8 0 0 -6.2229 -0.0217
8 0 1 1.9998 0.0022
8 0 2 3.9023 0.0054
8 0 3 0.2040 -0.0019
8 0 4 -2.6208 -0.0014
8 0 5 -0.9527 0.0018
8 0 6 -0.7691 0.0005
8 0 7 8.8747 -0.0013
8 0 8 -13.6659 -0.0002
8 0 9 7.8041 0.0007
8 0 10 5.0419 -0.0001
8 0 11 -11.7589 -0.0006
8 0 12 7.8159 -0.0001
8 0 13 -2.4689 0.0005
8 0 14 1.7237 0.0006
8 0 15 -3.2515 -0.0000
8 0 16 2.6844 -0.0007
8 1 0 -4.0803 -12.9489
8 1 1 -4.6168 6.7055
8 1 2 2.0307 0.4925
8 1 3 1.8836 -6.7382
8 1 4 2.2046 10.2872
8 1 5 -4.8226 -10.7073
8 1 6 1.4897 6.8332
8 1 7 1.8457 0.9129
8 1 8 -0.3723 -2.5988
8 1 9 -2.0110 -4.5698
8 1 10 -0.8718 8.3317
8 1 11 3.2509 -3.0286
8 1 12 0.6488 -2.2239
8 1 13 -1.7704 1.6539
8 1 14 -2.3068 -0.0125
8 1 15 1.6063 -0.3401
8 2 0 3.3786 2.3926
8 2 1 -6.8796 0.3155
8 2 2 4.8117 4.2893
8 2 3 -5.2424 -7.0031
8 2 4 6.4285 -0.5381
8 2 5 -5.9787 5.8957
8 2 6 5.7020 -2.9401
8 2 7 -2.6320 -1.0876
8 2 8 -2.5947 -0.0326
8 2 9 5.3882 1.7783
8 2 10 -5.6930 2.3532
8 2 11 3.6261 -6.0315
8 2 12 0.5219 2.6122
8 2 13 -3.2261 1.5918
8 2 14 2.2651 -0.4305
8 2 15 1.7566 -1.2301
8 3 0 11.1223 -2.0127
8 3 1 -10.2572 8.5763
8 3 2 4.1685 -11.7242
8 3 3 -1.9459 5.3154
8 3 4 -0.3483 2.5959
8 3 5 1.4865 -1.6709
8 3 6 -3.2672 0.4207
8 3 7 4.9334 1.1611
8 3 8 -0.0951 -10.6211
8 3 9 -4.1258 12.9712
8 3 10 0.2209 -0.7893
8 3 11 3.5580 -7.9263
8 3 12 -1.4675 5.5350
8 3 13 -1.4573 -2.1064
8 3 14 0.5314 2.0578
8 3 15 0.6702 -0.8883
8 4 0 -3.2016 -0.5107
8 4 1 -2.7721 -2.2454
8 4 2 13.3006 3.5922
8 4 3 -8.8043 -3.5712
8 4 4 -1.5099 3.6434
8 4 5 2.9655 -3.5633
8 4 6 -2.8681 -2.5892
8 4 7 3.4333 12.9953
8 4 8 -1.4171 -14.5507
8 4 9 -1.6095 8.6465
8 4 10 5.0718 -4.2619
8 4 11 -6.7268 0.5391
8 4 12 6.4568 -0.1490
8 4 13 -5.0973 4.3641
8 4 14 -0.9791 -4.6814
8 5 0 3.5867 -4.1908
8 5 1 -4.2782 4.7691
8 5 2 6.6103 3.7973
8 5 3 -6.4351 -7.1275
8 5 4 3.3633 -0.2635
8 5 5 5.7803 8.4716
8 5 6 -10.5217 -9.2466
8 5 7 6.4051 0.9915
8 5 8 -4.2336 4.7336
8 5 9 2.3415 1.4363
8 5 10 2.7445 -6.8197
8 5 11 -5.0167 2.4049
8 5 12 3.7344 1.8208
8 5 13 0.0761 0.2630
8 6 0 -6.4302 -5.1945
8 6 1 9.2898 -4.3490
8 6 2 -0.5488 4.8514
8 6 3 -6.2915 -2.8085
8 6 4 0.4458 3.0813
8 6 5 7.0312 0.6886
8 6 6 -2.9032 -7.7938
8 6 7 -2.0965 11.6189
8 6 8 -1.6983 -10.2701
8 6 9 7.2925 4.9618
8 6 10 -6.2979 -0.2939
8 6 11 -1.3428 -0.1434
8 6 12 5.9816 -1.5960
8 7 0 5.5438 5.8349
8 7 1 -10.4594 1.2565
8 7 2 10.1468 -1.5659
8 7 3 -2.8453 -2.2556
8 7 4 -6.3664 -2.3886
8 7 6 0.2945 -5.8954
8 7 7 -2.7900 -1.0549
8 7 8 1.2514 1.9989
8 7 9 -2.2373 -1.0198
8 7 10 4.9544 4.1453
8 8 0 -0.1049 -4.6440
8 8 1 3.5899 3.2026
8 8 2 -1.4229 -0.5748
8 8 3 -2.2152 1.1257
8 8 4 0.1823 -0.8002
8 8 6 -7.0425 3.3471
8 8 7 3.5573 0.8194
8 9 0 1.2725 -1.0309
8 9 1 0.1874 3.3692
8 9 2 -4.1361 -1.5533
8 9 3 4.7187 -3.0908
9 -7 -2 1.3303 -1.4034
9 -7 -1 0.4728 -2.4754
9 -6 -4 -0.6797 2.7452
9 -6 -3 -6.6438 -5.0678
9 -6 -2 1.3306 6.5189
9 -6 -1 9.3017 -2.2213
9 -5 -6 1.7176 0.0452
9 -5 -5 -2.0275 4.5598
9 -5 -4 1.7133 -7.6598
9 -5 -3 1.2449 8.2961
9 -5 -2 -3.8499 -1.2733
9 -5 -1 -0.5350 -8.1316
9 -4 -7 -1.9104 -3.0204
9 -4 -6 6.9563 3.1711
9 -4 -5 -9.8788 -2.1172
9 -4 -4 8.7722 -0.6939
9 -4 -3 -5.8548 3.9971
9 -4 -2 5.9131 -4.1419
9 -4 -1 -3.4215 -0.5557
9 -3 -18 6.1949 -2.6079
9 -3 -17 -4.3728 4.0006
9 -3 -16 2.8200 -3.4009
9 -3 -15 -2.1803 3.3231
9 -3 -14 -0.1680 -1.9691
9 -3 -13 2.0975 -3.8356
9 -3 -12 2.0518 5.0792
9 -3 -11 -7.3990 -2.3611
9 -3 -10 -0.1100 3.2559
9 -3 -9 10.7455 -2.2211
9 -3 -8 -3.3728 -0.4766
9 -3 -7 -11.4614 0.8452
9 -3 -6 13.1253 -0.6121
9 -3 -5 -4.7411 -3.9327
9 -3 -4 -0.2981 9.4061
9 -3 -3 -0.0873 -8.0450
9 -3 -2 -2.4400 5.2032
9 -3 -1 5.4717 -2.9937
9 -2 -19 1.9128 -8.8001
9 -2 -18 0.5686 3.1896
9 -2 -17 -2.0015 5.5575
9 -2 -16 3.2766 -5.0245
9 -2 -15 -6.0076 -2.9603
9 -2 -14 2.8878 9.7486
9 -2 -13 5.2983 -9.2824
9 -2 -12 -3.9473 2.8911
9 -2 -11 -3.2640 2.2736
9 -2 -10 2.9836 -1.2753
9 -2 -9 3.1899 -6.6736
9 -2 -8 -7.3223 10.9187
9 -2 -7 2.2761 -3.0662
9 -2 -6 5.6675 -4.3981
9 -2 -5 -3.3568 3.9957
9 -2 -4 -1.8777 -1.3035
9 -2 -3 2.1631 -2.0201
9 -2 -2 -6.0160 3.2083
9 -2 -1 13.9954 -3.1232
9 -1 -19 -0.7221 -3.3718
9 -1 -18 3.7922 0.6499
9 -1 -17 -0.3031 1.9721
9 -1 -16 -7.9603 -0.2408
9 -1 -15 8.9936 -6.1516
9 -1 -14 -3.2698 7.5417
9 -1 -13 -2.5107 0.5407
9 -1 -12 2.0922 -7.3815
9 -1 -11 -1.7721 6.0616
9 -1 -10 6.1477 -0.2606
9 -1 -9 0.6648 -4.4193
9 -1 -8 -9.1232 2.0332
9 -1 -7 -4.7018 7.3418
9 -1 -6 18.2190 -13.9602
9 -1 -5 -7.9045 5.2065
9 -1 -4 -6.2652 17.0884
9 -1 -3 4.5745 -29.7340
9 -1 -2 6.7802 22.0634
9 -1 -1 -12.8224 -8.5316
9 0 0 -10.4429 -0.0022
9 0 1 6.7024 0.0061
9 0 2 -3.6435 -0.0018
9 0 3 1.1694 -0.0035
9 0 4 1.4488 0.0011
9 0 5 -0.7454 0.0016
9 0 6 0.0550 -0.0006
9 0 7 0.7723 -0.0003
9 0 8 -1.2703 0.0007
9 0 9 -2.2983 0.0002
9 0 10 2.6593 -0.0006
9 0 11 3.2650 -0.0006
9 0 12 -4.8310 0.0002
9 0 13 0.6030 0.0008
9 0 14 1.7399 -0.0001
9 0 15 0.2324 -0.0009
9 1 0 -11.9668 -1.5222
9 1 1 9.8067 4.3424
9 1 2 -0.8379 2.5249
9 1 3 -12.5246 -8.8772
9 1 4 14.9348 7.5628
9 1 5 -6.8218 -1.8175
9 1 6 1.0907 -6.2694
9 1 7 -2.7371 10.9057
9 1 8 4.6450 -4.4111
9 1 9 2.3067 -6.6372
9 1 10 -8.8742 5.3920
9 1 11 2.9126 7.8059
9 1 12 2.1868 -12.4969
9 1 13 1.8768 3.3060
9 1 14 -2.0116 3.3068
9 1 15 -0.7500 -0.1636
9 2 0 -15.8535 -4.3909
9 2 1 4.7534 1.1669
9 2 2 11.7996 5.6153
9 2 3 -16.0707 -8.0011
9 2 4 9.4461 4.7765
9 2 5 -6.3215 -1.6319
9 2 6 3.7435 3.3451
9 2 7 2.3136 -2.9431
9 2 8 -3.8663 -2.0744
9 2 9 0.1288 -0.5031
9 2 10 3.0439 7.6484
9 2 11 -2.0275 -4.4797
9 2 12 -2.6465 -3.7022
9 2 13 4.8002 2.5141
9 2 14 -3.6084 3.8789
9 3 0 2.7685 -5.2763
9 3 1 -3.7984 13.1337
9 3 2 6.6161 -6.7261
9 3 3 0.6408 -3.7708
9 3 4 -4.9495 -0.1387
9 3 5 -2.1217 8.6714
9 3 6 5.8911 -10.0750
9 3 7 -3.5808 8.3959
9 3 8 0.8865 -1.1078
9 3 9 2.1989 -7.0979
9 3 10 -1.9455 4.8912
9 3 11 -1.8408 0.4032
9 3 12 3.2234 -1.7378
9 3 13 -0.5715 3.5442
9 3 14 -2.6926 -3.8114
9 4 0 0.0807 -3.7827
9 4 1 -1.2088 1.3897
9 4 2 -3.9149 -0.5996
9 4 3 10.4978 5.3080
9 4 4 -4.5440 -5.8882
9 4 5 -2.0434 -0.1728
9 4 6 1.4934 6.0516
9 4 7 0.2311 -12.5899
9 4 8 -4.6972 13.2917
9 4 9 7.2660 0.0128
9 4 10 -2.3514 -11.3729
9 4 11 -2.2161 8.2729
9 4 12 1.4419 -2.3511
9 4 13 1.2251 3.2156
9 5 0 -5.8298 10.4831
9 5 1 7.9237 -3.3616
9 5 2 -4.2599 -5.8944
9 5 3 -6.4263 4.1900
9 5 4 10.2688 5.4468
9 5 5 -7.9192 -4.5995
9 5 6 11.4190 -4.6841
9 5 7 -9.5646 5.9969
9 5 8 -0.8603 -0.6790
9 5 9 5.2618 -2.0578
9 5 10 -4.4834 0.9697
9 5 11 3.0464 0.1936
9 5 12 0.4003 1.7631
9 6 0 -9.4677 4.9224
9 6 1 5.3177 -9.8908
9 6 2 0.4169 10.4699
9 6 3 -6.8850 -6.4799
9 6 4 7.4489 0.6289
9 6 5 -5.6438 2.3466
9 6 6 2.5970 -2.9991
9 6 7 3.2024 3.7408
9 6 8 -4.3387 -1.7726
9 6 9 -0.0482 -1.9560
9 6 10 4.1091 1.9401
9 6 11 -5.6961 0.7223
9 7 0 5.2314 0.3629
9 7 1 -1.9130 0.6031
9 7 2 -3.6457 4.5236
9 7 3 5.0995 -6.6207
9 7 4 -2.3990 2.6129
9 7 5 -0.3837 -0.4649
9 7 6 -0.3644 1.2059
9 7 7 -0.1509 -0.1687
9 7 8 4.1942 -1.4947
9 7 9 -5.6222 1.6160
9 8 0 0.4682 0.6256
9 8 1 -1.6434 0.6300
9 8 2 3.6380 -3.9585
9 8 3 -2.4740 5.2259
9 8 4 2.1128 -3.0480
9 8 5 -3.2924 0.3201
9 8 6 2.7617 -0.3215
9 9 0 7.0920 -2.0217
9 9 1 -3.5166 3.0199
10 -7 -3 -0.8879 -3.8175
10 -7 -2 1.9852 3.9876
10 -7 -1 1.7354 2.0998
10 -6 -5 -3.8064 -3.1850
10 -6 -4 3.7497 -3.2126
10 -6 -3 -1.0809 7.2822
10 -6 -2 -1.9923 -2.4634
10 -6 -1 -2.2799 -3.9155
10 -5 -7 1.1972 1.3554
10 -5 -6 4.9442 1.5173
10 -5 -5 -6.4825 0.4648
10 -5 -4 1.2316 -6.1030
10 -5 -3 7.8130 3.4165
10 -5 -2 -5.9773 0.5286
10 -5 -1 -5.5368 3.3244
10 -4 -8 3.1975 2.0049
10 -4 -7 -4.1110 -0.4086
10 -4 -6 -0.8725 -2.1263
10 -4 -5 2.7361 2.6615
10 -4 -4 -4.2216 -0.7638
10 -4 -3 4.3429 2.6085
10 -4 -2 0.1080 -3.5342
10 -4 -1 -3.6504 2.0840
10 -3 -18 -3.3688 -0.3853
10 -3 -17 -0.1569 -1.2000
10 -3 -16 4.8045 1.9719
10 -3 -15 -4.6768 -0.8902
10 -3 -14 1.1644 0.3280
10 -3 -13 0.9711 1.0719
10 -3 -12 3.0675 -1.5023
10 -3 -11 -4.1357 -1.0660
10 -3 -10 -3.4566 -0.7144
10 -3 -9 4.6573 2.0471
10 -3 -8 1.0024 1.2972
10 -3 -7 -1.1278 3.2422
10 -3 -6 -1.1680 -9.9097
10 -3 -5 3.7256 8.8329
10 -3 -4 -4.5966 -10.8596
10 -3 -3 -1.6690 13.4935
10 -3 -2 4.0652 -7.3171
10 -3 -1 4.6061 2.5883
10 -2 -19 -4.5115 0.1656
10 -2 -18 4.5427 -4.7090
10 -2 -17 -0.3573 5.2286
10 -2 -16 -1.9966 -3.0582
10 -2 -15 -0.3529 3.2838
10 -2 -14 3.8238 -5.3465
10 -2 -13 -9.1561 6.0047
10 -2 -12 9.3262 -4.2730
10 -2 -11 -0.9288 3.2042
10 -2 -10 0.7615 -0.3243
10 -2 -9 -7.2666 -6.6272
10 -2 -8 4.5662 9.0267
10 -2 -7 -2.1020 -5.8880
10 -2 -6 6.4073 1.5448
10 -2 -5 -6.2517 4.0700
10 -2 -4 1.8979 -0.9428
10 -2 -3 1.6167 -12.2441
10 -2 -2 -4.3829 16.4662
10 -2 -1 2.9591 -7.2248
10 -1 -19 -6.3094 2.6488
10 -1 -18 7.1230 -5.3777
10 -1 -17 0.5407 5.6588
10 -1 -16 -6.4453 -0.8844
10 -1 -15 5.2185 -1.1413
10 -1 -14 2.0745 -3.4268
10 -1 -13 -6.4591 5.2728
10 -1 -12 2.1448 -1.1698
10 -1 -11 -0.6920 -0.9345
10 -1 -10 3.1964 -0.0138
10 -1 -9 -2.7066 0.6114
10 -1 -8 4.4190 -1.0634
10 -1 -7 -1.0461 1.6963
10 -1 -6 -10.5585 -1.9380
10 -1 -5 8.1333 -0.1968
10 -1 -4 7.3328 4.1854
10 -1 -3 -11.3408 -7.5227
10 -1 -2 5.7280 9.4778
10 -1 -1 -4.4114 -6.1557
10 0 0 0.0357 0.0084
10 0 1 -1.0529 0.0014
10 0 2 1.3796 -0.0034
10 0 3 0.7667 0.0004
10 0 4 -1.4576 0.0018
10 0 5 -1.0448 -0.0010
10 0 6 -1.0960 -0.0014
10 0 7 5.1870 0.0007
10 0 8 -4.1197 0.0011
10 0 9 5.4042 -0.0001
10 0 10 -8.0308 -0.0008
10 0 11 2.6892 -0.0002
10 0 12 2.0838 0.0008
10 0 13 -2.1881 0.0002
10 0 14 5.6340 -0.0009
10 1 0 -2.8470 -0.4705
10 1 1 -2.9171 0.5588
10 1 2 4.4185 3.2986
10 1 3 -0.8552 -3.0395
10 1 4 -2.1764 0.9104
10 1 5 4.7648 0.9980
10 1 6 -1.9304 -3.7478
10 1 7 -6.7290 3.3006
10 1 8 5.2854 2.8170
10 1 9 3.9811 -5.0520
10 1 10 -2.4264 -2.2872
10 1 11 -1.5275 5.3286
10 1 12 -2.3118 2.2840
10 1 13 0.5580 -5.9680
10 1 14 3.0784 0.8107
10 2 0 1.8570 -0.3060
10 2 1 -3.2299 3.5245
10 2 2 0.3618 -7.2610
10 2 3 1.5655 3.8830
10 2 4 -0.7278 0.1204
10 2 5 1.1113 -0.3723
10 2 6 -4.7177 -0.4455
10 2 7 8.8591 -0.3463
10 2 8 -11.0497 4.0945
10 2 9 9.3981 -5.5454
10 2 10 -5.5934 1.8121
10 2 11 2.3424 2.4450
10 2 12 3.2854 -6.0967
10 2 13 -7.2014 7.2142
10 2 14 2.2954 -4.0904
10 3 0 12.0631 -4.9520
10 3 1 -9.2781 5.5020
10 3 2 -0.4642 -2.0056
10 3 3 3.7692 -3.3057
10 3 4 3.9098 10.7705
10 3 5 -5.6284 -10.0462
10 3 6 -3.8681 -2.9088
10 3 7 9.9338 8.2720
10 3 8 -7.6249 -2.5890
10 3 9 2.6272 0.6142
10 3 10 0.0477 2.8221
10 3 11 -0.3730 -9.1439
10 3 12 2.0517 5.5171
10 3 13 -2.8617 2.3423
10 4 0 6.3934 3.7949
10 4 1 -4.1399 -2.3649
10 4 2 -3.1953 -6.5926
10 4 3 1.1868 10.2714
10 4 4 4.4419 -2.5690
10 4 5 -2.5330 -6.6744
10 4 6 2.5189 13.2040
10 4 7 -3.0774 -14.2802
10 4 8 -2.1997 5.2454
10 4 9 4.3863 2.2572
10 4 10 -1.2662 1.9728
10 4 11 0.1244 -7.8328
10 4 12 -2.6753 5.8987
10 5 0 -11.0907 -7.9693
10 5 1 6.0356 5.4002
10 5 2 6.0630 0.8476
10 5 4 -3.0406 -1.7865
10 5 5 10.6207 3.8424
10 5 6 -7.7119 -0.1813
10 5 7 2.8751 -3.2887
10 5 8 5.6604 2.8692
10 5 9 -10.3114 1.5658
10 5 10 5.6548 -7.4488
10 5 11 -3.1595 7.2114
10 6 0 3.7891 -3.9879
10 6 1 0.9497 -0.7725
10 6 2 -2.5444 4.8311
10 6 3 2.6045 -5.9143
10 6 4 -0.2930 4.4185
10 6 5 -3.9797 -1.4448
10 6 6 2.4361 0.4253
10 6 7 -0.8665 -2.5832
10 6 8 3.9191 2.9700
10 6 9 -3.8182 -0.5464
10 6 10 0.3376 0.3901
10 7 0 0.3033 -6.9755
10 7 1 2.2076 3.3689
10 7 2 -0.6077 0.6967
10 7 3 -1.2900 1.1431
10 7 5 0.1547 -3.2813
10 7 6 0.1729 3.4203
10 7 7 -2.0199 2.0183
10 7 8 0.4707 -4.1283
10 8 0 3.2565 -1.1329
10 8 1 -2.5232 4.6281
10 8 2 -1.8797 -4.2878
10 8 3 3.7358 1.8153
10 8 5 4.9263 -2.5203
11 -8 -1 0.9590 -4.6823
11 -7 -4 -0.3954 1.0342
11 -7 -3 0.2313 -1.6322
11 -7 -2 -5.0119 -0.4256
11 -7 -1 5.8727 1.4519
11 -6 -6 -7.5468 3.9876
11 -6 -5 3.9984 3.2219
11 -6 -4 0.1390 -7.1700
11 -6 -3 2.7635 4.4402
11 -6 -2 -1.1020 -1.6544
11 -6 -1 -8.4089 0.2487
11 -5 -8 1.7841 -1.5887
11 -5 -7 -2.4500 -4.9442
11 -5 -6 -1.0969 -2.4677
11 -5 -5 3.0585 12.1129
11 -5 -4 -7.9731 -8.3693
11 -5 -3 12.5804 4.2241
11 -5 -2 -10.0143 -9.5594
11 -5 -1 4.1204 14.5432
11 -4 -9 -0.7212 -3.0476
11 -4 -8 1.6700 0.9357
11 -4 -7 -0.7323 4.7038
11 -4 -6 1.4745 -5.4829
11 -4 -5 -0.0692 -3.3643
11 -4 -4 -2.9469 7.1928
11 -4 -3 0.3794 -5.7197
11 -4 -2 -0.7226 4.8472
11 -4 -1 3.9502 -0.0914
11 -3 -18 0.7037 -1.5220
11 -3 -17 1.2353 2.1985
11 -3 -16 -5.5802 0.2203
11 -3 -15 5.6401 -0.5305
11 -3 -14 -0.7150 -1.3711
11 -3 -13 -5.4641 -0.3904
11 -3 -12 6.3665 5.9577
11 -3 -11 0.6278 -3.5280
11 -3 -10 -0.6944 -3.0597
11 -3 -9 -7.4589 -0.1247
11 -3 -8 5.8803 3.4663
11 -3 -7 -0.1111 -1.2180
11 -3 -6 0.4166 -0.9966
11 -3 -5 -0.1754 8.7427
11 -3 -4 -0.1425 -11.4270
11 -3 -3 2.6472 -2.9778
11 -3 -2 -7.9791 12.4545
11 -3 -1 1.5189 -5.1080
11 -2 -18 -1.6794 0.4039
11 -2 -17 -0.3123 -0.8122
11 -2 -16 1.5350 3.5607
11 -2 -15 0.4730 -6.7851
11 -2 -14 2.9652 5.1222
11 -2 -13 -11.6392 0.9747
11 -2 -12 10.3011 -5.2808
11 -2 -11 -3.5930 5.3202
11 -2 -10 3.4589 -2.1323
11 -2 -9 -1.7645 0.4737
11 -2 -8 -1.0762 0.4372
11 -2 -7 -0.9517 -3.6345
11 -2 -6 -1.3012 1.4600
11 -2 -5 4.3201 3.3331
11 -2 -4 1.2848 -1.2870
11 -2 -3 -4.4521 2.9637
11 -2 -2 1.6349 -12.6461
11 -2 -1 -2.0115 14.1334
11 -1 -19 2.4357 -4.1786
11 -1 -18 -6.4578 4.6317
11 -1 -17 3.9169 -1.6583
11 -1 -16 2.5027 -2.4431
11 -1 -15 -4.8893 2.7231
11 -1 -14 1.0956 0.6300
11 -1 -13 5.5448 -1.4335
11 -1 -12 -6.6881 -2.5404
11 -1 -11 0.9399 4.0295
11 -1 -10 2.2413 -0.6869
11 -1 -9 -1.3328 -1.4563
11 -1 -8 -0.6246 1.9807
11 -1 -7 3.0107 -1.4033
11 -1 -6 0.1692 -1.4420
11 -1 -5 -7.3894 2.2202
11 -1 -4 8.2285 0.2390
11 -1 -3 -4.8332 -1.8786
11 -1 -2 2.3199 1.9260
11 -1 -1 3.2853 -1.9145
11 0 0 -7.8050 0.0070
11 0 1 4.9807 -0.0008
11 0 2 0.0907 -0.0007
11 0 3 -4.4935 0.0014
11 0 4 4.5330 -0.0005
11 0 5 2.1744 -0.0014
11 0 6 -2.4102 0.0005
11 0 7 -5.3056 0.0011
11 0 8 3.3855 -0.0002
11 0 9 3.5380 -0.0010
11 0 10 -2.5774 -0.0001
11 0 11 4.1404 0.0010
11 0 12 -8.5083 0.0003
11 0 13 2.8130 -0.0007
11 1 0 5.5019 1.7020
11 1 1 2.7139 0.0643
11 1 2 -5.9416 -0.6920
11 1 3 -0.4236 -2.1475
11 1 4 0.2227 3.0377
11 1 5 0.8650 -0.8707
11 1 6 5.7928 1.7212
11 1 7 -3.8918 -3.8682
11 1 8 -3.5011 1.6017
11 1 9 -2.6382 0.5449
11 1 10 8.6480 3.9010
11 1 11 -1.1721 -6.9659
11 1 12 -2.0332 1.8747
11 1 13 -2.1038 0.1136
11 2 0 1.8626 3.8496
11 2 1 2.5969 3.2130
11 2 2 -5.8937 -0.0262
11 2 3 5.1363 -3.1988
11 2 4 -0.1282 -0.7175
11 2 5 -3.3024 5.0680
11 2 6 -1.2967 -3.3703
11 2 7 5.2077 -0.9233
11 2 8 0.1939 0.0556
11 2 9 -5.4614 2.8802
11 2 10 3.1796 0.5087
11 2 11 -1.9726 -3.1227
11 2 12 4.9180 -1.5209
11 2 13 -3.9996 5.1050
11 3 0 -10.7612 -2.2776
11 3 1 9.1263 3.7732
11 3 2 1.9673 -3.9976
11 3 3 -9.3909 1.1312
11 3 4 7.5838 1.0532
11 3 5 -1.4163 2.3282
11 3 6 3.5547 -1.8125
11 3 7 -10.5154 -3.5480
11 3 8 10.4033 2.0866
11 3 9 -6.5545 0.1476
11 3 10 4.0948 3.6664
11 3 11 -0.8795 -3.4090
11 3 12 -2.1870 -2.2189
11 4 0 -2.9995 3.6448
11 4 1 4.7758 -0.3685
11 4 2 -4.6161 -2.5915
11 4 3 -0.6456 1.2141
11 4 4 -0.3613 -1.4049
11 4 5 0.7118 4.7351
11 4 6 3.9741 -5.8711
11 4 7 -0.7493 2.8615
11 4 8 -5.2144 0.8772
11 4 9 3.3241 -0.1400
11 4 10 -0.6165 -4.1239
11 4 11 2.6025 4.3901
11 5 0 -4.0350 -10.6222
11 5 1 5.8747 3.7456
11 5 2 3.4048 -1.8501
11 5 3 -6.6212 -0.6282
11 5 4 1.3099 7.0482
11 5 5 0.4326 -6.7747
11 5 6 0.4047 -0.9560
11 5 7 -1.3054 2.2599
11 5 8 -0.8623 2.8875
11 5 9 6.0588 -2.6043
11 5 10 -3.7530 -0.9481
11 6 0 10.5488 -0.2306
11 6 1 -3.5249 -1.3533
11 6 2 -2.0674 3.7345
11 6 4 6.0590 -0.8979
11 6 5 -0.0053 -0.3841
11 6 6 -4.3738 5.1394
11 6 7 -2.1863 -1.6371
11 6 8 3.8999 -5.4926
11 7 0 -1.1804 -1.1597
11 7 1 6.6401 5.1649
11 7 2 -4.6657 -9.9559
11 7 3 -1.6503 5.8767
11 7 4 4.4960 2.7358
11 7 5 -3.3800 -4.6845
11 7 6 2.5955 1.8756
11 8 0 3.9153 -3.9063
11 8 1 -3.8775 0.6412
11 8 2 0.8860 0.6679
11 8 3 -1.2851 -1.0196
12 -8 -1 -2.0975 -3.2534
12 -7 -4 0.0864 -4.1609
12 -7 -3 3.5328 2.6097
12 -7 -2 -5.0003 0.4176
12 -7 -1 -2.0039 -3.4825
12 -6 -6 -4.5620 -3.0783
12 -6 -5 1.0228 -0.2449
12 -6 -4 -3.9613 2.0404
12 -6 -3 9.8541 -2.4711
12 -6 -2 -6.5281 1.9003
12 -6 -1 1.5955 2.0562
12 -5 -8 -3.4118 -0.2868
12 -5 -7 4.8027 4.9435
12 -5 -6 1.8850 -4.9756
12 -5 -5 -6.9046 -0.7915
12 -5 -4 1.7710 1.2564
12 -5 -3 5.1589 1.0411
12 -5 -2 -6.5285 -2.1216
12 -5 -1 -2.7384 4.1323
12 -4 -10 -0.3858 -3.0679
12 -4 -9 -4.4162 0.1629
12 -4 -8 8.3519 3.4230
12 -4 -7 -6.6925 -4.3040
12 -4 -6 0.7026 4.6360
12 -4 -5 1.3813 -2.5135
12 -4 -4 5.3966 2.2602
12 -4 -3 -5.5828 -3.3719
12 -4 -2 -2.8571 -0.8150
12 -4 -1 1.9739 1.8512
12 -3 -17 1.8569 0.5590
12 -3 -16 -1.1280 3.5733
12 -3 -15 2.6363 -4.3328
12 -3 -14 -3.6483 0.8510
12 -3 -13 0.5530 0.3412
12 -3 -12 -0.0963 0.1695
12 -3 -11 1.5687 2.5015
12 -3 -10 2.6395 -2.8816
12 -3 -9 -3.6685 2.4296
12 -3 -8 -0.0987 -2.5751
12 -3 -7 -2.5707 -2.5571
12 -3 -6 6.3835 2.5806
12 -3 -5 -5.4928 3.6123
12 -3 -4 3.4286 -0.3504
12 -3 -3 -0.4704 -4.1292
12 -3 -2 -0.1037 0.1834
12 -3 -1 1.7891 1.2653
12 -2 -18 2.2704 -0.3413
12 -2 -17 1.3716 0.4422
12 -2 -16 -6.2707 2.0890
12 -2 -15 5.9449 -4.4822
12 -2 -14 -1.0575 2.5347
12 -2 -13 0.9967 -0.2427
12 -2 -12 -6.6583 -1.2663
12 -2 -11 6.9504 1.9450
12 -2 -10 -2.0660 -1.4488
12 -2 -9 -2.7367 1.3374
12 -2 -8 8.8289 2.0382
12 -2 -7 -9.1048 -6.1256
12 -2 -6 2.2995 3.8229
12 -2 -5 -1.6334 2.6736
12 -2 -4 3.8990 -11.4450
12 -2 -3 -1.6329 15.2375
12 -2 -2 3.4486 -4.4385
12 -2 -1 -4.9417 -7.4875
12 -1 -18 -1.3028 0.1672
12 -1 -17 3.2060 4.4489
12 -1 -16 1.5026 -3.1466
12 -1 -15 -3.2382 -5.1510
12 -1 -14 2.0549 11.4578
12 -1 -13 -1.7093 -8.7556
12 -1 -12 1.2871 3.8544
12 -1 -11 -1.0240 -4.9791
12 -1 -10 1.6541 5.5431
12 -1 -9 -3.6852 -1.8537
12 -1 -8 6.5510 0.9157
12 -1 -7 -4.1679 -2.8575
12 -1 -6 -3.9630 2.2463
12 -1 -5 8.1922 2.5347
12 -1 -4 -6.3785 -6.6773
12 -1 -3 2.5833 4.0177
12 -1 -2 2.5616 -0.6483
12 -1 -1 -5.8997 5.1794
12 0 0 0.0001 -0.0033
12 0 1 5.9125 -0.0015
12 0 2 -7.1971 0.0029
12 0 3 2.8894 0.0007
12 0 4 -3.0227 -0.0016
12 0 5 2.0934 -0.0003
12 0 6 4.2996 0.0009
12 0 7 -2.9006 0.0002
12 0 8 -3.5995 -0.0006
12 0 9 3.2916 -0.0003
12 0 10 -2.3111 0.0006
12 0 11 4.1413 0.0003
12 0 12 -1.3433 -0.0006
12 1 0 -3.6294 -9.2177
12 1 1 -2.9607 1.8529
12 1 2 5.4452 7.8360
12 1 3 -0.3858 -4.7951
12 1 4 2.8160 -3.6699
12 1 5 -12.7458 1.3918
12 1 6 8.0975 4.7971
12 1 7 2.4801 -0.8960
12 1 8 2.4021 -5.7196
12 1 9 -8.9849 2.9898
12 1 10 4.8135 2.7581
12 1 11 -2.1107 -3.0070
12 1 12 3.4249 3.6998
12 2 0 -2.6935 -4.9552
12 2 1 5.4873 -2.5319
12 2 2 4.0768 3.8076
12 2 3 -11.4175 -3.6181
12 2 4 5.8672 4.1885
12 2 5 4.9572 1.5237
12 2 6 -7.0435 -8.8883
12 2 7 2.8864 5.2688
12 2 8 -3.1720 5.7985
12 2 9 3.5868 -12.2330
12 2 10 -0.0452 10.3175
12 2 11 -0.5002 -4.4812
12 2 12 -2.2888 1.1087
12 3 0 8.7376 0.8619
12 3 1 -7.4200 -1.2386
12 3 2 -1.7475 3.5591
12 3 3 2.1312 -6.2896
12 3 4 3.4799 2.2046
12 3 5 -5.0705 4.6894
12 3 6 0.1969 -5.8902
12 3 7 7.5930 3.6453
12 3 8 -6.6851 -0.1761
12 3 9 -1.5089 -5.3500
12 3 10 3.1553 7.1394
12 3 11 0.4141 -3.3929
12 4 0 1.6300 -2.4434
12 4 1 0.7969 0.3276
12 4 2 -1.0999 6.3421
12 4 3 1.9531 -8.4426
12 4 4 -1.5307 5.0444
12 4 5 -3.4061 -0.6555
12 4 6 -0.1222 1.3996
12 4 7 7.1353 -6.5818
12 4 8 -2.9201 6.7768
12 4 9 -3.2546 0.2397
12 4 10 3.9556 -3.1813
12 5 0 -13.5675 -3.9766
12 5 1 8.7323 2.0930
12 5 2 -0.0993 -0.7084
12 5 3 0.9171 -0.4620
12 5 4 0.1015 -1.3263
12 5 5 -3.3871 3.2885
12 5 6 0.8829 -0.8155
12 5 7 3.8633 -0.6776
12 5 8 -5.2441 -0.7406
12 5 9 2.0301 -1.8549
12 6 0 -0.7850 4.1260
12 6 1 -0.9479 -1.0812
12 6 2 4.3246 -0.6847
12 6 3 -4.4269 1.8204
12 6 4 -1.2806 -3.4923
12 6 5 3.6437 0.0563
12 6 6 -0.1546 3.7867
12 6 7 2.8772 -1.1602
12 7 0 -7.8854 1.7844
12 7 1 7.6648 2.2649
12 7 2 -4.5960 -2.9805
12 7 3 0.3639 2.1254
12 7 4 3.8273 -0.1329
12 7 5 -4.2974 -5.2476
12 8 0 2.8982 1.2658
13 -7 -3 3.3253 2.2500
13 -7 -2 2.2429 -2.6277
13 -7 -1 -3.7407 1.3239
13 -6 -6 1.5289 4.2291
13 -6 -5 -0.3411 1.6280
13 -6 -4 -3.2947 -3.4218
13 -6 -3 -0.5940 0.7844
13 -6 -2 5.4270 -2.5863
13 -6 -1 -3.2671 2.7453
13 -5 -8 -0.4281 0.1467
13 -5 -7 3.0359 -2.1827
13 -5 -6 -3.2388 1.6424
13 -5 -5 1.2865 5.0336
13 -5 -4 1.1047 -6.4914
13 -5 -3 1.4398 -0.3622
13 -5 -2 -4.2475 4.2049
13 -5 -1 0.2318 -2.7700
13 -4 -10 -1.3053 -4.1231
13 -4 -9 1.5305 -0.5084
13 -4 -8 -1.9656 0.2958
13 -4 -7 3.1512 2.8569
13 -4 -6 -2.8588 -2.2828
13 -4 -5 0.6240 -2.4174
13 -4 -4 -1.2050 3.2423
13 -4 -3 1.6084 3.8428
13 -4 -2 4.7508 -4.0226
13 -4 -1 -4.6931 -3.7721
13 -3 -16 0.3272 -3.5783
13 -3 -12 -4.1236 -2.5379
13 -3 -11 1.8118 3.7453
13 -3 -10 3.7591 -1.2544
13 -3 -9 -2.9820 3.6276
13 -3 -8 0.5044 -3.9818
13 -3 -7 -0.7218 0.6907
13 -3 -6 1.1479 -2.4825
13 -3 -5 -1.0031 1.8854
13 -3 -4 -3.5508 3.9718
13 -3 -3 8.8200 -8.3116
13 -3 -2 -6.4758 10.3648
13 -3 -1 2.9766 -6.9015
13 -2 -17 2.9808 1.6858
13 -2 -16 -2.4372 -1.7880
13 -2 -15 -1.1115 -1.7951
13 -2 -14 3.5372 6.8410
13 -2 -13 -0.5325 -3.3476
13 -2 -12 -4.7532 -4.2904
13 -2 -11 6.9143 2.3748
13 -2 -10 -6.3477 0.9787
13 -2 -9 1.6337 0.9837
13 -2 -8 2.9574 -0.6133
13 -2 -7 1.6956 0.2810
13 -2 -6 -6.9180 -1.8940
13 -2 -5 5.1293 -1.2024
13 -2 -4 -5.2770 11.0805
13 -2 -3 3.1969 -20.6160
13 -2 -2 6.0591 16.5474
13 -2 -1 -9.2393 -3.3603
13 -1 -17 5.4169 -8.0513
13 -1 -16 -0.5397 7.9595
13 -1 -15 -0.4539 -3.9409
13 -1 -14 0.2849 -0.5015
13 -1 -13 1.8646 4.4520
13 -1 -12 -2.0783 -2.5842
13 -1 -11 1.6181 -3.8751
13 -1 -10 -5.3258 6.0189
13 -1 -9 3.6495 -2.4251
13 -1 -8 3.4053 -2.8286
13 -1 -7 -3.9394 5.3846
13 -1 -6 3.3952 -4.4831
13 -1 -5 -2.9461 2.6189
13 -1 -4 -3.6027 1.9202
13 -1 -3 3.8596 -5.0995
13 -1 -2 4.2894 -1.2372
13 -1 -1 -6.2908 8.6890
13 0 0 6.3411 -0.0110
13 0 1 -6.9186 0.0017
13 0 2 0.9549 0.0013
13 0 3 5.2605 -0.0011
13 0 4 -6.3348 0.0002
13 0 5 0.8261 0.0009
13 0 6 0.4496 0.0002
13 0 7 4.8422 -0.0004
13 0 8 -7.8821 -0.0008
13 0 9 6.3615 -0.0002
13 0 10 -2.4858 0.0009
13 0 11 0.9817 0.0006
13 1 0 -3.6713 -6.3515
13 1 1 4.6099 1.3420
13 1 2 -7.3861 -1.4495
13 1 3 4.1575 0.4406
13 1 4 4.2111 5.8302
13 1 5 -3.6701 -7.2197
13 1 6 -4.1151 -1.3429
13 1 7 6.2342 6.7962
13 1 8 -5.3449 -1.1279
13 1 9 2.5859 -4.0932
13 1 10 4.0389 -0.8479
13 1 11 -5.8858 7.1147
13 2 0 6.3257 -2.3364
13 2 1 -6.1085 12.2441
13 2 2 4.4028 -14.6698
13 2 3 -1.8398 7.8181
13 2 4 3.4204 -1.9413
13 2 5 -3.3631 -0.7410
13 2 6 -3.9637 3.0294
13 2 7 9.7092 -2.4376
13 2 8 -3.2566 -0.0067
13 2 9 -4.1414 -0.9705
13 2 10 0.7616 1.2404
13 3 0 4.0405 2.2075
13 3 1 -6.0085 -6.4105
13 3 2 6.8172 11.6285
13 3 3 -3.6411 -5.9589
13 3 4 -1.0759 -3.2366
13 3 5 2.7356 2.2512
13 3 6 -3.8282 5.2991
13 3 7 1.5917 -6.6428
13 3 8 3.0636 2.7711
13 3 9 -0.3907 -0.5709
13 3 10 -3.6913 -0.2934
13 4 0 -4.5308 -2.0663
13 4 1 3.0256 -3.8766
13 4 2 3.5992 1.8551
13 4 3 -1.0786 1.3116
13 4 4 -1.3413 0.7654
13 4 5 0.9919 -4.7838
13 4 6 -0.2179 4.8087
13 4 7 -4.5011 0.6129
13 4 8 5.3085 -5.3895
13 4 9 0.1975 3.7164
13 5 0 -1.9945 -2.4128
13 5 2 -5.8261 -1.3048
13 5 3 2.1385 -2.7890
13 5 4 4.6462 -1.0400
13 5 5 -0.3309 3.1795
13 5 6 -6.2807 -2.0827
13 5 7 3.1369 2.9309
13 6 0 -0.4938 -4.4791
13 6 1 1.5458 4.8335
13 6 2 -0.6839 1.4392
13 6 3 1.8179 0.0476
13 6 4 -4.8116 -2.2700
13 6 5 4.4561 -2.3095
13 7 0 -0.7193 -0.1116
13 7 1 -1.2718 -0.7765
14 -7 -2 2.2478 3.7975
14 -7 -1 -3.4348 -2.2255
14 -6 -5 2.4795 2.0798
14 -6 -4 -1.0732 -0.4978
14 -6 -3 0.7934 -0.0997
14 -6 -2 -2.5636 0.2059
14 -6 -1 2.2833 -1.7994
14 -5 -7 -4.6106 0.3066
14 -5 -6 5.2079 -1.5046
14 -5 -5 -6.2017 -0.1608
14 -5 -4 3.7103 4.5601
14 -5 -3 2.0937 -4.1224
14 -5 -2 -4.2988 2.9820
14 -5 -1 4.7190 -2.7643
14 -4 -9 0.8606 2.1327
14 -4 -8 0.1663 -2.2249
14 -4 -7 -1.7650 -2.6201
14 -4 -6 0.7805 3.9540
14 -4 -5 4.0441 -0.8585
14 -4 -4 -5.4377 -2.4795
14 -4 -3 -1.1300 0.3918
14 -4 -2 3.9482 4.4855
14 -4 -1 1.8803 -2.7740
14 -3 -11 1.6892 -1.9110
14 -3 -10 -0.9930 3.6617
14 -3 -9 0.2350 0.0108
14 -3 -8 0.4621 2.5513
14 -3 -7 0.2410 -5.6666
14 -3 -6 2.0950 7.7619
14 -3 -5 -4.1803 -8.5745
14 -3 -4 -0.8518 6.1869
14 -3 -3 3.2060 -8.4568
14 -3 -2 3.5287 10.7845
14 -3 -1 -8.3981 -4.1594
14 -2 -16 -3.8587 -3.1950
14 -2 -15 0.2253 4.1885
14 -2 -14 1.0283 -1.9131
14 -2 -13 -0.2345 2.3933
14 -2 -12 1.9386 0.2993
14 -2 -11 -2.6748 -3.9877
14 -2 -10 -1.0496 3.2983
14 -2 -9 3.9536 -2.0931
14 -2 -8 -3.9499 -1.2128
14 -2 -7 0.4615 3.0308
14 -2 -6 4.0517 3.4903
14 -2 -5 1.5346 -8.6061
14 -2 -4 -10.8424 5.1366
14 -2 -3 8.1308 0.6836
14 -2 -2 -3.0629 -1.0138
14 -2 -1 2.6835 -3.9800
14 -1 -17 -6.0640 -5.1373
14 -1 -16 1.5728 5.5502
14 -1 -15 -1.0502 -4.6641
14 -1 -14 2.7572 0.2246
14 -1 -13 -3.3259 2.9436
14 -1 -12 4.2534 -0.8173
14 -1 -11 -1.6354 -3.1125
14 -1 -10 0.2833 6.6108
14 -1 -9 -3.8018 -6.7006
14 -1 -8 2.7429 2.9047
14 -1 -7 -1.1069 -1.0537
14 -1 -6 3.5589 1.9509
14 -1 -5 -1.7389 -2.9147
14 -1 -4 2.1439 1.2626
14 -1 -3 -6.8640 4.7135
14 -1 -2 2.9928 -7.9127
14 -1 -1 4.3361 5.3234
14 0 0 8.0967 0.0151
14 0 1 1.6525 0.0006
14 0 2 -6.2229 -0.0061
14 0 3 6.2887 -0.0010
14 0 4 -1.2246 0.0021
14 0 5 -4.3066 0.0009
14 0 6 4.5625 0.0001
14 0 7 -2.7021 -0.0007
14 0 8 0.0257 -0.0010
14 0 9 -0.6141 0.0004
14 0 10 4.2906 0.0012
14 1 0 6.3028 -4.1705
14 1 1 -3.1756 4.8635
14 1 2 -4.3837 -4.8150
14 1 3 6.1487 4.7134
14 1 4 -0.2962 -2.0362
14 1 5 -1.5633 -1.4980
14 1 6 -0.4107 -0.0378
14 1 7 -0.1371 3.4865
14 1 8 5.8492 -2.8098
14 1 9 -10.2829 1.5698
14 2 0 1.6582 -1.3727
14 2 1 -4.3245 -8.9921
14 2 2 0.3839 10.0864
14 2 3 3.1242 -3.7923
14 2 4 -4.8864 2.0447
14 2 5 3.7840 0.1560
14 2 6 1.8244 -6.8217
14 2 7 -5.6485 7.5869
14 2 8 1.2764 0.1614
14 2 9 5.7179 -2.1748
14 3 0 -4.8414 -1.8189
14 3 1 -1.7508 0.4273
14 3 2 3.3342 3.0315
14 3 3 -0.2638 -3.1819
14 3 4 -0.2098 -0.4965
14 3 5 -1.2118 4.1232
14 3 6 2.4114 -6.4519
14 3 7 -5.0360 5.7571
14 3 8 4.7666 0.2325
14 4 0 -1.8030 -1.4730
14 4 1 -2.4105 5.3486
14 4 2 -1.2518 -3.1798
14 4 3 4.0365 -3.3492
14 4 4 -1.9151 3.7493
14 4 5 2.5944 1.0023
14 4 6 -2.3073 -3.1912
14 4 7 -0.6335 -1.6884
14 5 0 4.9377 -1.4972
14 5 1 -1.2204 3.4029
14 5 2 -0.4825 -1.9985
14 5 3 0.1435 2.7272
14 5 4 -5.6587 -0.3128
14 5 5 9.1499 -4.0068
14 5 6 -3.5442 1.2150
14 6 0 -0.7995 1.4146
14 6 1 -0.4330 -6.9921
14 6 2 0.5188 4.4238
14 6 3 2.4495 -0.9834
15 -6 -4 -0.0664 -1.0644
15 -6 -3 0.2775 0.8049
15 -6 -2 2.6137 0.8375
15 -6 -1 -2.9982 -2.9077
15 -5 -6 2.6695 -5.0596
15 -5 -5 -2.9765 2.3747
15 -5 -4 1.9145 -1.1676
15 -5 -3 1.8921 1.4533
15 -5 -2 -5.0358 2.6939
15 -5 -1 3.7393 -2.3856
15 -4 -9 3.4973 -3.7876
15 -4 -8 -2.8627 4.9756
15 -4 -7 0.9574 -4.4800
15 -4 -6 -0.5362 3.6318
15 -4 -5 1.7902 -0.8031
15 -4 -4 -3.4764 -3.2124
15 -4 -3 3.7845 2.2581
15 -4 -2 -1.3776 -0.6463
15 -4 -1 -2.9741 0.4604
15 -3 -11 -0.8811 -2.4220
15 -3 -10 -3.3410 1.8574
15 -3 -9 3.7058 -1.7081
15 -3 -8 -2.4473 -0.9253
15 -3 -7 -0.4629 -0.4945
15 -3 -6 3.7134 2.3893
15 -3 -5 -0.6122 6.9922
15 -3 -4 -4.0837 -12.5304
15 -3 -3 2.0346 3.6122
15 -3 -2 1.3218 4.1669
15 -3 -1 -1.2424 -4.2570
15 -2 -15 4.1534 -0.0242
15 -2 -14 -6.1329 -0.7849
15 -2 -13 4.0455 2.5275
15 -2 -12 -1.1669 -2.7271
15 -2 -11 0.3554 0.2616
15 -2 -10 -0.3606 3.7979
15 -2 -9 0.9611 -1.6810
15 -2 -8 -1.0332 -3.0819
15 -2 -7 -1.4632 0.2192
15 -2 -6 1.1606 2.6296
15 -2 -5 1.5668 -0.1591
15 -2 -4 2.3323 -1.4006
15 -2 -3 -6.3758 0.0295
15 -2 -2 3.6516 4.3496
15 -2 -1 -2.1874 -4.7213
15 -1 -16 -1.6780 -1.1488
15 -1 -15 3.6608 -1.4202
15 -1 -14 -4.7149 0.5395
15 -1 -13 1.6737 -0.2414
15 -1 -12 0.4784 -0.7124
15 -1 -11 1.2579 1.7975
15 -1 -10 -0.7425 -0.9680
15 -1 -9 0.6699 0.3425
15 -1 -8 -4.1442 -1.3172
15 -1 -7 5.8059 3.4222
15 -1 -6 -4.9239 -3.8003
15 -1 -5 1.0526 2.3106
15 -1 -4 2.1074 -2.5933
15 -1 -3 1.7313 1.0479
15 -1 -2 -2.7233 1.3969
15 -1 -1 -2.4536 2.8497
15 0 0 -9.3070 0.0113
15 0 1 8.2111 -0.0029
15 0 2 -8.0300 -0.0012
15 0 3 2.9054 0.0008
15 0 4 3.3555 -0.0002
15 0 5 2.7592 0.0003
15 0 6 -9.0645 0.0003
15 0 7 6.7182 -0.0009
15 0 8 -1.9520 -0.0002
15 1 0 -4.5296 -6.4597
15 1 1 6.3273 5.0538
15 1 2 -6.0564 -6.5371
15 1 3 0.4820 3.7491
15 1 4 1.1994 7.5276
15 1 5 -1.3140 -9.7191
15 1 6 4.9527 0.5091
15 1 7 -8.4221 1.6637
15 1 8 10.2946 4.0181
15 2 0 -0.1461 2.2679
15 2 1 5.8922 -4.9543
15 2 2 -5.9667 3.7850
15 2 3 1.7530 -4.6389
15 2 4 1.5044 -0.4813
15 2 5 -2.6498 8.1353
15 2 6 -0.1857 -6.7971
15 2 7 0.7692 3.3524
15 2 8 3.3051 -7.1490
15 3 0 0.1981 1.3456
15 3 1 -2.1394 0.4898
15 3 2 3.2224 -0.0601
15 3 3 -4.5338 1.9415
15 3 4 6.1254 -4.6509
15 3 5 -2.6859 4.6756
15 3 6 -3.7679 -4.1890
15 3 7 4.8971 1.4230
15 4 0 2.6674 -1.7674
15 4 1 3.9977 1.7223
15 4 2 -4.8027 -0.2605
15 4 3 -2.1056 0.9017
15 4 4 3.5072 0.1232
15 4 5 0.5429 -3.0148
15 4 6 -1.9505 5.6835
15 5 0 -2.9082 -3.5788
15 5 1 7.0174 5.0263
15 5 2 -3.0949 -1.6873
15 5 3 -2.3058 -1.4164
15 5 4 4.8177 1.1002
15 6 1 3.3037 2.3240
16 -5 -5 2.0389 0.1307
16 -5 -4 -1.3023 -0.8827
16 -5 -3 1.0035 -1.3708
16 -5 -2 0.8450 2.4350
16 -5 -1 -3.5710 0.6407
16 -4 -8 2.4178 -2.1687
16 -4 -7 -1.3626 -0.4720
16 -4 -6 1.3619 0.3585
16 -4 -5 -1.3484 4.6013
16 -4 -4 -1.7411 -3.6686
16 -4 -3 4.0708 -1.1318
16 -4 -2 -1.0628 1.7397
16 -4 -1 -3.5663 -2.2108
16 -3 -10 -2.0414 4.5383
16 -3 -9 -0.0362 -1.6897
16 -3 -8 -1.0911 -1.7877
16 -3 -7 2.7839 2.9210
16 -3 -6 -4.3393 -6.9643
16 -3 -5 3.1376 5.2586
16 -3 -4 1.2692 4.5340
16 -3 -3 -0.4392 -7.5571
16 -3 -2 -4.3226 3.4262
16 -3 -1 2.4463 1.4515
16 -2 -12 -3.0340 -1.1499
16 -2 -11 0.0840 0.0215
16 -2 -10 0.8120 -0.5220
16 -2 -9 1.2480 1.0274
16 -2 -8 -0.1504 1.3954
16 -2 -7 -2.0811 -3.2996
16 -2 -6 -0.4427 3.3577
16 -2 -5 2.7431 -0.4746
16 -2 -4 -1.9113 -5.6455
16 -2 -3 2.8656 2.2617
16 -2 -2 -3.9829 7.5258
16 -2 -1 3.6493 -4.8057
16 -1 -14 4.7262 -2.3400
16 -1 -13 -4.3539 -1.5364
16 -1 -12 -2.0095 1.5244
16 -1 -11 6.1864 1.0696
16 -1 -10 -4.3012 -0.3326
16 -1 -9 3.0396 -3.2455
16 -1 -8 -3.6308 2.8331
16 -1 -7 4.6036 -0.0352
16 -1 -6 -5.8681 0.2349
16 -1 -5 4.5281 0.8715
16 -1 -4 -0.3633 -2.8134
16 -1 -3 -3.9398 1.9401
16 -1 -2 2.9014 -2.7690
16 -1 -1 3.7138 0.9981
16 0 0 1.8134 0.0041
16 0 1 -1.4305 -0.0000
16 0 2 3.1398 -0.0013
16 0 3 -3.6936 -0.0014
16 0 4 -3.7584 0.0013
16 0 5 1.8957 0.0016
16 0 6 6.5473 -0.0010
16 1 0 3.4151 5.3006
16 1 1 2.8412 -3.1230
16 1 2 -3.5936 -4.2394
16 1 3 3.1035 5.6769
16 1 4 -2.5613 -7.7804
16 1 5 0.6739 9.9470
16 1 6 -2.9918 -3.4380
16 2 0 -2.9055 1.1270
16 2 1 0.4225 1.9626
16 2 2 -0.2562 -3.4083
16 2 3 0.5673 0.8450
16 2 4 5.0156 1.0299
16 2 5 -8.9721 -1.1093
16 2 6 8.6736 -4.1828
16 3 0 -1.8382 -5.1520
16 3 1 0.9864 3.2817
16 3 2 0.2866 -0.1832
16 3 3 0.9028 -0.2543
16 3 4 -1.1588 1.7090
16 3 5 -2.3579 -2.1230
16 4 0 1.8547 -3.1637
16 4 1 3.2256 1.6098
16 4 2 -1.4545 1.1110
16 4 3 -4.6080 -2.3441
16 5 0 -4.4483 -0.8929
16 5 1 1.5076 -0.9117
17 -4 -7 3.9898 0.3818
17 -4 -6 3.0548 1.3582
17 -4 -5 -5.6049 -4.4443
17 -4 -4 0.6985 2.7051
17 -4 -3 3.3177 1.4134
17 -4 -2 -1.4253 0.0536
17 -4 -1 -1.3079 -2.6619
17 -3 -9 1.3083 -2.6769
17 -3 -8 -2.0271 0.0831
17 -3 -7 2.3340 0.8127
17 -3 -6 -2.6017 -0.0888
17 -3 -5 -0.2673 0.8734
17 -3 -4 3.1591 -4.0844
17 -3 -3 -1.6954 0.0893
17 -3 -2 0.0148 6.5554
17 -3 -1 0.6666 -2.6908
17 -2 -11 0.0001 3.7968
17 -2 -10 0.6949 -3.0776
17 -2 -9 -1.4911 -0.3636
17 -2 -8 2.9915 0.2438
17 -2 -7 -1.3651 -0.0642
17 -2 -6 0.8354 2.4736
17 -2 -5 -4.5028 -0.6973
17 -2 -4 3.1861 0.6116
17 -2 -3 4.2323 -5.3612
17 -2 -2 -6.4206 1.2505
17 -2 -1 1.8240 5.5746
17 -1 -13 -4.4739 -0.5628
17 -1 -12 1.9321 -1.6658
17 -1 -11 1.2740 0.5333
17 -1 -10 -0.2066 3.4733
17 -1 -9 -4.2648 -4.0435
17 -1 -8 5.3189 -0.0388
17 -1 -7 -0.4451 3.2751
17 -1 -6 -2.0215 -4.1793
17 -1 -5 -0.7867 0.7488
17 -1 -4 1.3623 5.5491
17 -1 -3 1.8586 -3.6859
17 -1 -2 -4.5377 -2.0170
17 -1 -1 3.6362 -0.5751
17 0 0 -2.7999 -0.0020
17 0 1 7.2383 -0.0001
17 0 2 -2.9749 -0.0007
17 0 3 1.1171 0.0008
17 0 4 -0.9039 0.0010
17 1 0 0.3317 3.0673
17 1 1 2.1395 -1.5366
17 1 2 -4.6326 4.2920
17 1 3 4.0709 -6.1550
17 1 4 0.1597 3.2885
17 2 0 2.4296 2.1078
17 2 1 -2.4067 1.9881
17 2 2 0.2497 -2.1808
17 2 3 0.6831 2.6493
17 2 4 -3.4303 -2.8225
17 3 0 2.1969 -2.9546
17 3 1 -0.7036 2.2006
17 3 2 -1.8910 0.2494
17 3 3 -0.1231 -2.9545
17 4 0 -1.0342 -1.3931
17 4 1 3.0948 0.2912
18 -3 -8 0.9286 1.8180
18 -3 -7 0.2403 -3.6999
18 -3 -6 1.6342 0.9362
18 -3 -5 -6.1169 2.5701
18 -3 -4 7.1591 -0.8977
18 -3 -3 -4.1352 -1.6954
18 -3 -2 0.7847 -2.6096
18 -3 -1 1.2648 5.4444
18 -2 -10 -1.5975 2.0502
18 -2 -9 -0.0209 -3.1283
18 -2 -8 -1.7071 0.1226
18 -2 -7 3.6497 2.1290
18 -2 -6 0.5061 -2.7144
18 -2 -5 -3.7494 0.5702
18 -2 -4 -0.6110 4.1407
18 -2 -3 4.0365 -2.5566
18 -2 -2 -3.0162 -2.7466
18 -2 -1 3.5700 3.2105
18 -1 -11 3.6312 1.4297
18 -1 -10 0.8029 -2.6132
18 -1 -9 -2.5707 2.6926
18 -1 -8 -0.5354 -0.2591
18 -1 -7 1.5864 0.4198
18 -1 -6 1.2160 -2.4919
18 -1 -5 -0.8891 0.0906
18 -1 -4 -0.3482 0.6435
18 -1 -3 -3.2715 3.2893
18 -1 -2 5.7833 -2.2170
18 -1 -1 -3.9092 -1.1808
18 0 0 -0.1548 0.0027
18 0 1 1.2057 -0.0002
18 0 2 1.5454 -0.0007
18 1 0 -2.6270 0.5770
18 1 1 2.9773 -0.9413
18 1 2 -1.9755 1.0773
18 2 0 -3.8256 2.8205
18 2 1 1.0357 -0.7342
19 -1 -7 -0.1393 0.0739
19 -1 -6 0.1727 0.2951
19 -1 -5 0.5067 -0.9024
19 -1 -4 0.1666 -1.1799
19 -1 -3 -1.1423 2.1322
0 0 0 0.0 0.0
;

_iucr_refine_instructions_details 
;
TITL exp_1776_a.res in P2(1)
    exp_1776.res
    created by SHELXL-2018/3 at 16:38:01 on 04-Apr-2019
REM Old TITL exp_1776 in P2(1)
REM SHELXT solution in P2(1): R1 0.262, Rweak 0.265, Alpha 0.076
REM <I/s> 3.591 for 6 systematic absences, Orientation as input
REM Flack x = -2.126 ( 0.962 ) from 2018 Parsons' quotients
REM Formula found by SHELXT: C54 N8 O6
CELL 0.71073 16.1786 8.8178 17.2328 90 103.819 90
ZERR 2 0.0021 0.0015 0.0022 0 0.013 0
LATT -1
SYMM -X,0.5+Y,-Z
SFAC C H N O
UNIT 56 60 4 8


L.S. 10
PLAN  20
SIZE 0.11 0.12 0.13
BOND $H
list 4
ABIN
fmap 2
acta
OMIT -3 50
REM <olex2.extras>
REM <HklSrc "%.\\exp_1776.hkl">
REM </olex2.extras>

WGHT    0.082900
FVAR       0.55878
O4    4    0.880424    0.167882    0.824211    11.00000    0.02995    0.05234 =
         0.03996    0.00717    0.01348    0.00203
O1    4    0.751111    0.725049    0.794235    11.00000    0.02995    0.05234 =
         0.03996    0.00717    0.01348    0.00203
O3    4    0.845587    0.388281    0.766311    11.00000    0.03931    0.05653 =
         0.07912    0.00877    0.03249   -0.00453
O2    4    0.834157    0.628599    0.897186    11.00000    0.02995    0.05234 =
         0.03996    0.00717    0.01348    0.00203
N1    3    0.752975    0.420144    1.013513    11.00000    0.03878    0.05466 =
         0.04312    0.00882    0.00973   -0.00252
C8    1    0.751977    0.271431    0.910156    11.00000    0.03126    0.04627 =
         0.03514    0.00493    0.01205   -0.00115
N2    3    0.520806    0.782528    0.874712    11.00000    0.03701    0.05817 =
         0.04924    0.00871    0.01546    0.00744
C7    1    0.734614    0.412603    0.932815    11.00000    0.02995    0.05234 =
         0.03996    0.00717    0.01348    0.00203
C13   1    0.621553    0.601166    0.873005    11.00000    0.02995    0.05234 =
         0.03996    0.00717    0.01348    0.00203
C18   1    0.528239    0.379381    0.909183    11.00000    0.02995    0.05234 =
         0.03996    0.00717    0.01348    0.00203
AFIX  43
H18   2    0.566177    0.301124    0.907070    11.00000   -1.20000
AFIX   0
C6    1    0.782639    0.279118    1.042748    11.00000    0.03878    0.05466 =
         0.04312    0.00882    0.00973   -0.00252
C16   1    0.488243    0.646891    0.892221    11.00000    0.03701    0.05817 =
         0.04924    0.00871    0.01546    0.00744
C17   1    0.547893    0.527546    0.892546    11.00000    0.02995    0.05234 =
         0.03996    0.00717    0.01348    0.00203
C1    1    0.780151    0.183387    0.977820    11.00000    0.03878    0.05466 =
         0.04312    0.00882    0.00973   -0.00252
C14   1    0.605671    0.754571    0.866631    11.00000    0.02995    0.05234 =
         0.03996    0.00717    0.01348    0.00203
AFIX  43
H14   2    0.643830    0.828234    0.858407    11.00000   -1.20000
AFIX   0
C12   1    0.768513    0.639785    0.852769    11.00000    0.02995    0.05234 =
         0.03996    0.00717    0.01348    0.00203
C11   1    0.702198    0.524439    0.864773    11.00000    0.02995    0.05234 =
         0.03996    0.00717    0.01348    0.00203
C10   1    0.682340    0.400167    0.792657    11.00000    0.02995    0.05234 =
         0.03996    0.00717    0.01348    0.00203
AFIX  23
H10A  2    0.623028    0.369795    0.781095    11.00000   -1.20000
H10B  2    0.694125    0.442878    0.744553    11.00000   -1.20000
AFIX   0
C25   1    0.824434    0.281021    0.797911    11.00000    0.02995    0.05234 =
         0.03996    0.00717    0.01348    0.00203
C9    1    0.741202    0.261113    0.821429    11.00000    0.02995    0.05234 =
         0.03996    0.00717    0.01348    0.00203
C20   1    0.392349    0.473711    0.925712    11.00000    0.02995    0.05234 =
         0.03996    0.00717    0.01348    0.00203
AFIX  43
H20   2    0.339576    0.455828    0.936553    11.00000   -1.20000
AFIX   0
C26   1    0.962933    0.183599    0.806880    11.00000    0.02289    0.09111 =
         0.05338   -0.00251    0.00750   -0.01147
AFIX  23
H26A  2    0.990599    0.275532    0.830956    11.00000   -1.20000
H26B  2    0.957214    0.188744    0.749614    11.00000   -1.20000
AFIX   0
C5    1    0.808663    0.230446    1.126297    11.00000    0.03878    0.05466 =
         0.04312    0.00882    0.00973   -0.00252
AFIX  43
H5    2    0.800877    0.292537    1.167592    11.00000   -1.20000
AFIX   0
C28   1    0.694137    0.108439    0.779479    11.00000    0.02821    0.04044 =
         0.03627   -0.00591   -0.00372    0.01328
AFIX 137
H28A  2    0.720764    0.020838    0.807920    11.00000   -1.50000
H28B  2    0.698744    0.103619    0.725018    11.00000   -1.50000
H28C  2    0.635157    0.110856    0.780769    11.00000   -1.50000
AFIX   0
C22   1    0.479595    0.931391    0.871510    11.00000    0.03701    0.05817 =
         0.04924    0.00871    0.01546    0.00744
AFIX 137
H22A  2    0.428421    0.931705    0.829591    11.00000   -1.50000
H22B  2    0.517584    1.008267    0.861144    11.00000   -1.50000
H22C  2    0.465820    0.951595    0.921701    11.00000   -1.50000
AFIX   0
C19   1    0.449598    0.348316    0.929482    11.00000    0.02995    0.05234 =
         0.03996    0.00717    0.01348    0.00203
AFIX  43
H19   2    0.436096    0.251798    0.944394    11.00000   -1.20000
AFIX   0
C0AA  1    0.735825    0.552956    1.061379    11.00000    0.04482    0.05322 =
         0.03607   -0.01006    0.00096    0.00151
AFIX 137
H0AA  2    0.767783    0.638950    1.050703    11.00000   -1.50000
H0AB  2    0.752510    0.528638    1.117247    11.00000   -1.50000
H0AC  2    0.676178    0.576504    1.046902    11.00000   -1.50000
AFIX   0
C2    1    0.808516    0.028059    0.986837    11.00000    0.03852    0.05621 =
         0.04534    0.00986    0.00459   -0.00348
AFIX  43
H2    2    0.806072   -0.037172    0.943941    11.00000   -1.20000
AFIX   0
C27   1    1.018251    0.036291    0.843825    11.00000    0.02289    0.09111 =
         0.05338   -0.00251    0.00750   -0.01147
AFIX 137
H27A  2    1.020074   -0.033856    0.801663    11.00000   -1.50000
H27B  2    0.992389   -0.011718    0.882116    11.00000   -1.50000
H27C  2    1.075090    0.067101    0.869601    11.00000   -1.50000
AFIX   0
C21   1    0.410614    0.612673    0.907719    11.00000    0.01831    0.05991 =
         0.06925   -0.01214    0.01864   -0.00004
AFIX  43
H21   2    0.370502    0.689128    0.905411    11.00000   -1.20000
AFIX   0
C3    1    0.841324   -0.016429    1.069687    11.00000    0.03878    0.05466 =
         0.04312    0.00882    0.00973   -0.00252
AFIX  43
H3    2    0.860720   -0.115642    1.078787    11.00000   -1.20000
AFIX   0
C4    1    0.847102    0.081388    1.142064    11.00000    0.03878    0.05466 =
         0.04312    0.00882    0.00973   -0.00252
AFIX  43
H4    2    0.873425    0.048836    1.193345    11.00000   -1.20000
AFIX   0
C23   1    0.899242    0.732581    0.879933    11.00000    0.02995    0.05234 =
         0.03996    0.00717    0.01348    0.00203
AFIX  23
H23A  2    0.876800    0.834441    0.869133    11.00000   -1.20000
H23B  2    0.919822    0.697324    0.834639    11.00000   -1.20000
AFIX   0
C24   1    0.974549    0.727159    0.962231    11.00000    0.04975    0.07566 =
         0.05474    0.00895    0.01166   -0.01246
AFIX 137
H24A  2    1.026307    0.691603    0.950473    11.00000   -1.50000
H24B  2    0.958215    0.659663    0.999663    11.00000   -1.50000
H24C  2    0.983347    0.827028    0.984884    11.00000   -1.50000
AFIX   0
HKLF 4


REM  exp_1776_a.res in P2(1)
REM wR2 = 0.2059, GooF = S = 1.270, Restrained GooF = 1.309 for all data
REM R1 = 0.0732 for 6367 Fo > 4sig(Fo) and 0.0787 for all 7256 data
REM 174 parameters refined using 109 restraints

END  
     
WGHT      0.1037      0.6638 

REM Highest difference peak  0.513,  deepest hole -0.465,  1-sigma level  0.054
Q1    1   0.9596  0.2267  0.8056  11.00000  0.05    0.29
Q2    1   0.9735  0.1407  0.8054  11.00000  0.05    0.26
Q3    1   0.3424  0.4708  1.0425  11.00000  0.05    0.24
Q4    1   0.3597  0.4216  1.0401  11.00000  0.05    0.24
Q5    1   0.8961  0.1091  0.8887  11.00000  0.05    0.24
Q6    1   0.6241  0.7262  0.9481  11.00000  0.05    0.23
Q7    1   1.0076  0.6243  0.9100  11.00000  0.05    0.23
Q8    1   1.0193  0.8137  0.9099  11.00000  0.05    0.22
Q9    1   0.8228  0.1631  1.1157  11.00000  0.05    0.21
Q10   1   1.0276  0.0549  0.8912  11.00000  0.05    0.21
Q11   1   0.8470  0.0171  1.1125  11.00000  0.05    0.21
Q12   1   0.6230  0.1099  0.9571  11.00000  0.05    0.21
Q13   1   1.0170  0.3337  0.9123  11.00000  0.05    0.20
Q14   1   1.0209  0.5224  0.9037  11.00000  0.05    0.20
Q15   1   1.0264  0.2350  0.9170  11.00000  0.05    0.19
Q16   1   0.8970  0.4212  0.8833  11.00000  0.05    0.19
Q17   1   0.4032  0.4407  0.8932  11.00000  0.05    0.19
Q18   1   0.7425 -0.0175  0.9168  11.00000  0.05    0.19
Q19   1   0.5994  0.5775  0.7853  11.00000  0.05    0.19
Q20   1   0.5909  0.2275  0.7966  11.00000  0.05    0.19

  REM The information below was added by Olex2.
  REM
  REM R1 = 0.0732 for 6367 Fo > 4sig(Fo) and 0.0787 for all 13594 data
  REM n/a parameters refined using n/a restraints
  REM Highest difference peak 0.51, deepest hole -0.46
  REM Mean Shift 0.001, Max Shift 0.009.

  REM +++ Tabular Listing of Refinement Information +++
  REM R1_all = 0.0787
  REM R1_gt = 0.0732
  REM wR_ref = 0.2059
  REM GOOF = 1.270
  REM Shift_max = 0.009
  REM Shift_mean = 0.001
  REM Reflections_all = 13594
  REM Reflections_gt = 6367
  REM Parameters = n/a
  REM Hole = -0.46
  REM Peak = 0.51
  REM Flack = -0.2(9)

  
;
_olex2_submission_special_instructions 'No special instructions were received'
_oxdiff_exptl_absorpt_empirical_details 
;
Empirical correction (ABSPACK) includes:
- Absorption correction using spherical harmonics
- Frame scaling
;
_oxdiff_exptl_absorpt_empirical_full_max 1.920
_oxdiff_exptl_absorpt_empirical_full_min 0.625
